# Supplementary material for: Multiomic Fermentation Using Chemically Defined Synthetic Hydrolyzates Revealed Multiple Effects of Lignocellulose-Derived Inhibitors on Cell Physiology and Xylose Utilization in Zymomonas mobilis
Source: Front Microbiol. 2019 Nov 7;10:2596. doi: 10.3389/fmicb.2019.02596 (PMC6853872; doi:10.3389/fmicb.2019.02596)
Supplement: TABLE S1 — Compiled RNA-Seq differential expression results.xlsx. [file Table_1.XLSX]

## Sheet: Sheet1
	T1		T2		T3		T4
Gene	Log2 Fold	FDR	Log2 Fold	FDR	Log2 Fold	FDR	Log2 Fold	FDR
ZMO0001	0.20394	0.402896	0.661595	1.61325e-05	0.562832	3.16613e-05	0.780304	1.70669e-11
ZMO0002	-0.24413	0.440063	0.202332	0.367082	-0.270145	0.122924	-0.42556	0.00476817
ZMO0003	2.87127	1.72008e-11	-0.166286	0.807721	-0.242874	0.62165	0.93784	0.0181194
ZMO0004	2.88675	3.14593e-19	-0.0606414	0.914957	0.0596555	0.879408	-0.490295	0.106463
ZMO0005	3.09001	2.14892e-25	-0.314966	0.454006	-0.111888	0.752325	-0.40286	0.15996
ZMO0006	2.65998	1.14504e-14	0.0640718	0.892151	0.323183	0.386757	0.0842175	0.805084
ZMO0007	1.92938	1.41158e-112	-0.151358	0.185657	-0.0494034	0.642626	-0.865033	2.87229e-28
ZMO0008	1.96942	1.44746e-23	-0.161408	0.568981	0.156935	0.476191	0.473986	0.00900548
ZMO0009	1.86521	1.34816e-09	-0.00594666	0.998367	0.290841	0.363611	0.782159	0.00325089
ZMO0010	0.0979077	0.70288	0.392617	0.0100545	-0.143693	0.320259	-1.08441	1.48589e-20
ZMO0011	0.0556951	0.879051	0.406341	0.095629	-0.215403	0.319722	-1.48008	2.26953e-17
ZMO0012	-0.148426	0.690393	-0.084612	0.78413	0.621674	0.00206353	2.1667	6.17438e-35
ZMO0013	0.0943424	0.832354	0.113924	0.736384	0.140961	0.592867	1.81509	1.31292e-19
ZMO0014	0.493976	0.516679	0.486215	0.391024	-0.176911	0.729061	0.867389	0.0303292
ZMO0015	0.227729	0.494458	0.500609	0.0306713	-0.260208	0.20915	-0.211217	0.26597
ZMO0016	0.0619342	0.808411	0.226929	0.173883	-0.548647	1.89444e-05	-0.473876	9.04675e-05
ZMO0017	-0.140911	0.703841	0.184306	0.485702	-0.14066	0.519581	0.446779	0.0115081
ZMO0018	-0.378317	0.0426304	-0.335842	0.0499514	0.414894	0.00527598	0.456325	0.000440959
ZMO0019	-0.320412	0.227269	-0.231498	0.31017	0.616046	0.000376103	-0.114154	0.516243
ZMO0020	0.102842	0.693827	0.0435416	0.844114	-0.240303	0.0957984	-0.188007	0.178361
ZMO0021	0.30881	0.0918005	0.134134	0.449721	-0.069891	0.644558	-0.0359054	0.789263
ZMO0022	0.235896	0.195165	0.226177	0.133473	0.174756	0.170681	0.0905119	0.458782
ZMO0025	-0.292974	0.401359	0.286869	0.299282	0.543101	0.0190531	-0.199858	0.329492
ZMO0026	0.051302	0.877397	0.589408	0.00290187	0.370012	0.0438323	-0.193346	0.255831
ZMO0027	0.174744	0.541459	-0.195685	0.350317	0.154542	0.38606	-0.174444	0.26469
ZMO0028	-0.064808	0.808411	-0.172478	0.339703	-0.0467888	0.791285	-1.13214	3.97374e-18
ZMO0029	-0.162395	0.534162	0.509627	0.00160804	0.0719207	0.661378	-1.25883	5.73561e-24
ZMO0030	-0.161864	0.449709	0.127305	0.447132	-0.0771111	0.593709	-1.16683	7.11103e-28
ZMO0031	-0.0091005	0.961328	-0.070169	0.684089	0.319795	0.0063159	-0.075637	0.517194
ZMO0033	0.159081	0.59279	0.494883	0.010539	0.469532	0.00389434	0.280358	0.057832
ZMO0035	0.285411	0.283736	-0.196328	0.370896	-0.185507	0.315956	-0.984673	5.26507e-11
ZMO0036	0.260532	0.648052	0.0567202	0.908547	-0.864165	0.0062916	0.075044	0.819197
ZMO0037	0.0998141	0.773081	-0.189065	0.445406	-0.612059	0.00049034	-0.0403893	0.826885
ZMO0038	0.437624	0.0294964	0.000974386	0.999994	-0.817504	8.73168e-09	-0.794765	3.79929e-09
ZMO0039	0.181235	0.480713	0.270602	0.137281	-0.00574633	0.973994	0.326411	0.0189473
ZMO0040	-0.15552	0.585356	-0.328205	0.098019	0.153372	0.414705	0.709891	8.91531e-07
ZMO0041	0.264652	0.520118	-0.084822	0.809524	-0.00932877	0.973994	0.513912	0.0162726
ZMO0043	0.0482667	0.858421	0.135699	0.466443	0.397121	0.00464736	0.547338	1.05583e-05
ZMO0044	0.0519137	0.843621	0.527593	0.000826809	0.324012	0.019233	-1.21213	2.51052e-24
ZMO0050	-0.273466	0.279403	0.00187039	0.990432	0.468683	0.00618519	0.124013	0.372033
ZMO0052	-0.297203	0.350608	0.143227	0.613169	0.439731	0.0385246	0.431659	0.0111203
ZMO0054	-0.0496699	0.858421	0.0016732	0.999994	0.216449	0.154246	0.652695	4.48977e-06
ZMO0055	5.08928	7.95761e-21	0.396441	0.587745	0.50854	0.402691	0.946714	0.0649843
ZMO0056	0.294556	0.0528089	-0.0287118	0.87288	-0.370023	0.000613982	-0.0295038	0.796178
ZMO0057	0.0885517	0.800964	-0.141221	0.56839	-0.396734	0.022103	-0.645884	4.82013e-05
ZMO0059	0.0147497	0.934759	0.124926	0.336456	-0.141817	0.170681	-0.298424	0.000610455
ZMO0061	-0.405125	0.00993527	-0.558494	8.1574e-05	-0.00746082	0.961182	0.201319	0.0906964
ZMO0062	-0.186483	0.397235	-0.498135	0.000719745	-0.0933063	0.538154	-0.121408	0.353449
ZMO0064	-0.044466	0.863605	0.296197	0.0635812	0.398632	0.00213939	0.32701	0.00454768
ZMO0068	-0.40862	0.0686954	-0.485257	0.00926739	-0.295862	0.0779104	-0.526435	0.000325399
ZMO0069	-0.777942	0.00416025	-0.391491	0.122177	-0.486196	0.0119351	-0.17871	0.345059
ZMO0070	0.0151983	0.957759	-0.135176	0.536245	0.120657	0.500743	-0.410566	0.00456031
ZMO0072	-0.0879402	0.808411	0.0762324	0.765316	-0.242165	0.175537	0.800283	1.36295e-07
ZMO0073	0.118879	0.728288	0.209187	0.395817	-0.383494	0.0435151	0.17454	0.342488
ZMO0074	-0.20478	0.468224	-0.0897803	0.710563	-0.0192325	0.921968	0.671011	3.6347e-06
ZMO0075	0.133701	0.660866	0.224396	0.29982	0.0972154	0.61402	0.757911	3.72265e-07
ZMO0077	0.152433	0.618296	0.11719	0.626413	0.27749	0.107754	0.851689	8.89186e-09
ZMO0078	0.264111	0.387151	0.29772	0.190391	-0.149745	0.462803	0.253479	0.142958
ZMO0079	0.24225	0.291529	0.288928	0.100817	-0.197635	0.199912	0.0988321	0.49205
ZMO0080	0.443075	0.0352651	0.542864	0.00210004	-0.0511449	0.785596	0.698461	2.9203e-07
ZMO0081	0.459125	0.0877532	0.105468	0.714034	-0.119335	0.596709	0.573846	0.000864933
ZMO0082	0.483404	0.0364789	0.112084	0.667051	-0.0863066	0.672509	0.930053	3.0046e-10
ZMO0083	0.639955	3.81986e-06	0.437237	0.00208534	0.0247415	0.875112	0.368377	0.000887741
ZMO0085	0.127833	0.73218	-1.05732	6.90915e-06	-0.57312	0.00338085	-2.00005	6.27936e-30
ZMO0086	0.113591	0.610091	0.108664	0.528091	0.17308	0.174443	-0.149366	0.205076
ZMO0087	-0.365263	0.254954	-0.0760437	0.833709	-0.282927	0.186806	-1.15189	4.9763e-11
ZMO0090	0.437962	0.175421	-0.696808	0.00461742	-0.499693	0.020814	-0.53799	0.00707951
ZMO0092	-0.169056	0.483963	0.0625178	0.783873	0.508689	0.00068886	0.956301	1.39878e-11
ZMO0094	-0.169653	0.447347	0.0295355	0.888494	0.400395	0.00226717	0.954324	2.72512e-16
ZMO0095	-0.476493	0.127364	-0.291831	0.294663	0.22291	0.386757	0.990661	5.00114e-07
ZMO0096	-0.150225	0.542512	0.430007	0.00772819	0.625694	3.5833e-06	0.626689	6.24228e-07
ZMO0099	-0.491685	0.0263412	0.0557303	0.833604	0.830197	2.02163e-06	1.42477	3.07766e-21
ZMO0101	-0.477209	0.0235324	-0.251777	0.188048	-0.0191758	0.918402	-0.205615	0.144597
ZMO0103	-0.44338	0.11406	0.3589	0.123148	-0.308835	0.119443	-1.32835	3.51653e-15
ZMO0105	-0.01419	0.988908	0.448188	0.158031	-0.557166	0.0360616	-0.596008	0.0148913
ZMO0106	-0.347597	0.334709	0.172994	0.538852	-0.402516	0.0596097	-0.422511	0.031599
ZMO0107	-0.117843	0.520118	-0.464819	9.96666e-05	0.199861	0.0932829	-0.999828	1.39831e-25
ZMO0109	-0.199435	0.593479	0.518125	0.032966	0.355158	0.0926653	-0.838262	4.68753e-06
ZMO0110	-0.0272806	0.930181	0.384532	0.0378817	-0.0512681	0.783764	-0.883723	8.67386e-11
ZMO0111	0.321722	0.183918	0.212859	0.31017	0.271722	0.10631	-0.18301	0.250794
ZMO0112	-0.18766	0.500807	0.278299	0.147116	-0.198937	0.234159	-0.581793	8.94138e-05
ZMO0113	-0.196335	0.480384	-0.182784	0.373838	0.279672	0.0849009	-0.111179	0.480562
ZMO0114	-0.197839	0.283736	-0.228388	0.103287	0.152076	0.217074	0.500321	2.03095e-06
ZMO0115	-0.156185	0.3617	-0.10539	0.446049	0.103137	0.370078	0.635064	3.67145e-11
ZMO0116	-0.0451719	0.858421	0.109092	0.541974	0.489902	8.18047e-05	-0.459433	3.17269e-05
ZMO0117	-0.053757	0.863481	0.545827	0.00147384	0.348109	0.0206326	-0.364002	0.00864808
ZMO0119	-0.209855	0.511924	0.400108	0.0445657	-0.200258	0.252908	-0.869007	1.57322e-09
ZMO0120	0.00830985	0.969853	0.00693048	0.969127	-0.184147	0.203907	-0.639829	1.68777e-07
ZMO0121	0.00248533	0.991194	0.305359	0.0890981	0.370776	0.0112454	-0.595731	5.96013e-06
ZMO0122	0.541172	0.0457566	0.0808569	0.803451	-0.615793	0.00155206	-0.309817	0.108216
ZMO0124	-0.0299519	0.905153	-0.302437	0.0815185	0.557718	0.000113527	0.120715	0.395942
ZMO0125	0.199592	0.319025	-0.118892	0.489682	0.0216001	0.887911	-0.0362857	0.788425
ZMO0127	0.238516	0.380714	0.190695	0.366467	-0.592361	0.000114022	-1.1926	1.78552e-17
ZMO0128	-0.502131	0.0139789	0.441852	0.0147822	0.464335	0.00256057	0.0171669	0.910779
ZMO0130	-0.491124	0.0421377	-0.873887	9.09396e-06	-0.631453	0.000330137	-0.743957	1.15941e-05
ZMO0133	-0.436782	0.0840108	0.354505	0.121433	0.695231	0.000385072	-0.802692	1.70612e-07
ZMO0134	0.000156064	0.968741	0.547495	0.159103	0.533287	0.0433802	0.86331	4.21761e-05
ZMO0135	0.259301	0.521708	0.411393	0.158031	0.232897	0.380199	0.336343	0.0807867
ZMO0137	-0.116226	0.692354	-0.334145	0.0749553	-0.279106	0.0868892	-0.507458	0.00037483
ZMO0139	0.041254	0.862328	-0.0374661	0.844626	0.0340261	0.828016	-0.650381	1.31095e-09
ZMO0140	0.0162797	0.957836	-0.0256943	0.937743	-0.168468	0.414705	-1.86165	8.27832e-32
ZMO0142	0.146221	0.643981	-0.228579	0.282579	0.346637	0.0453383	0.502384	0.00152614
ZMO0143	-0.170821	0.531366	-0.283537	0.139039	0.532693	0.00048191	0.405258	0.00512994
ZMO0144	-0.170954	0.541459	-0.154779	0.477401	0.245749	0.139425	0.394387	0.00722112
ZMO0145	-0.513904	0.00622072	-0.11936	0.575525	0.371765	0.0138695	0.493063	0.000274177
ZMO0148	0.0780639	0.763198	-0.240449	0.139855	-0.14597	0.310307	0.181139	0.155109
ZMO0149	0.369404	0.156148	0.0184764	0.944701	-0.164071	0.403561	0.92718	7.53905e-09
ZMO0150	0.459929	0.0686954	0.215923	0.362126	-0.17924	0.358214	0.665037	4.44789e-05
ZMO0152	0.293679	0.436688	-0.170048	0.57688	-0.276949	0.228725	-0.227717	0.278842
ZMO0153	-0.0647088	0.822983	-0.30846	0.102189	0.512261	0.000674544	-0.327671	0.022865
ZMO0154	0.0502887	0.923554	-0.000735145	0.999994	0.612036	0.0134467	0.773413	0.000442915
ZMO0155	-0.333885	0.198623	-0.129841	0.646719	0.398846	0.0677625	0.728033	2.03371e-05
ZMO0156	0.505224	0.0252681	0.0810628	0.750572	-0.214104	0.21664	-2.03395	1.80334e-46
ZMO0157	0.100874	0.621393	-0.137604	0.348287	-0.17503	0.134317	-0.663914	2.72603e-11
ZMO0158	0.131816	0.488157	0.152398	0.268988	0.320071	0.00322602	0.391689	8.33832e-05
ZMO0160	-0.298999	0.138402	-0.623932	8.1574e-05	0.0742674	0.671494	0.0882605	0.552669
ZMO0161	-0.349689	0.0457566	-0.588297	5.78276e-05	0.201546	0.148901	0.155223	0.22539
ZMO0162	-0.375633	0.0507763	-0.655668	4.48399e-05	0.0558735	0.750572	0.156237	0.270599
ZMO0164	-0.311219	0.03296	-0.464319	0.000182354	-0.0998887	0.435541	0.204301	0.0633131
ZMO0165	-0.190769	0.334709	-0.483713	0.000378375	-0.108664	0.421233	0.105724	0.37947
ZMO0166	-0.0630783	0.848058	-0.415285	0.0365675	-0.71775	6.29493e-06	-0.04096	0.810007
ZMO0168_3prime	0.550338	0.0262349	1.52519	4.79722e-17	1.02903	7.99186e-10	0.432455	0.00533017
ZMO0169	0.503173	0.395105	-0.0183379	0.965407	0.265375	0.491794	-0.0930539	0.791033
ZMO0171	0.165641	0.607283	0.838176	8.95411e-06	0.525616	0.000897819	-0.580972	8.81568e-06
ZMO0172	-0.785195	0.00774527	0.0384641	0.92802	0.621735	0.00661113	0.105646	0.651871
ZMO0173	-0.0892307	0.817028	0.0191047	0.946362	-0.107728	0.60978	-0.487542	0.00327969
ZMO0174	0.138539	0.585231	-0.0794228	0.732967	-0.463573	0.000857908	-1.2247	6.30407e-24
ZMO0176	-0.00560576	0.979224	-0.157317	0.293162	-0.00756605	0.955004	0.0702189	0.544157
ZMO0177	0.291597	0.397235	0.0859464	0.788207	-0.234314	0.283689	-0.0465496	0.821361
ZMO0178	0.208135	0.573033	-0.159705	0.569208	0.323054	0.120735	0.131852	0.510056
ZMO0179	0.0212592	0.93731	-0.00338799	0.999994	-0.462653	0.0153612	-0.751	1.53764e-05
ZMO0180	0.205211	0.621393	0.0975623	0.779372	-0.536262	0.0206602	1.11669	8.10373e-08
ZMO0182	0.0216561	0.93731	-0.306513	0.077623	-0.217496	0.142651	0.385802	0.00302476
ZMO0183	0.113638	0.720965	-0.203852	0.350317	0.0219432	0.913188	-0.428238	0.00475093
ZMO0184	-0.470255	0.414821	-0.625389	0.159991	-0.665048	0.076937	0.179502	0.639312
ZMO0186	-0.153948	0.3617	0.0645921	0.669447	0.0642677	0.585737	-0.101643	0.305254
ZMO0187	-0.131712	0.534442	-0.34555	0.0138478	-0.0547303	0.696445	-0.384366	0.000428071
ZMO0188	-0.339846	0.0560821	0.161957	0.341035	0.0670472	0.655373	-0.373496	0.00110852
ZMO0189	0.0131862	0.93731	-0.104873	0.433465	0.350029	0.000320264	-0.4702	5.67019e-08
ZMO0190	-0.14586	0.648052	0.837225	1.30808e-05	0.576288	0.000735831	5.64882e-05	0.99949
ZMO0191	0.0996987	0.766241	0.268376	0.233931	-0.374806	0.0362682	-0.195498	0.256117
ZMO0192	0.217052	0.522069	0.587304	0.010539	-0.117724	0.608284	-0.08439	0.673959
ZMO0193	0.0917119	0.703841	0.213542	0.192329	-0.158366	0.25643	-0.105223	0.413809
ZMO0195	-0.218151	0.200134	-0.0691668	0.695875	0.010536	0.948781	-0.405119	0.00012455
ZMO0197	-0.233981	0.307103	0.118051	0.549476	0.0762872	0.643922	-1.1527	5.75057e-21
ZMO0198	0.054142	0.848058	0.461438	0.00561977	0.0264557	0.879408	0.403808	0.00222746
ZMO0199	-0.0550696	0.881682	-0.0135245	0.967622	0.640502	0.001847	1.75379	5.93149e-22
ZMO0200	0.0292258	0.901481	-0.0639194	0.743409	-0.213323	0.105335	0.530711	2.38736e-06
ZMO0201	0.0532982	0.853785	-0.0401396	0.866356	-0.070442	0.685022	0.321462	0.0186462
ZMO0202	0.831846	4.81001e-12	0.749735	1.79983e-09	0.0608717	0.650003	0.130774	0.227644
ZMO0204	-0.245405	0.385342	0.133038	0.556656	0.0534363	0.782957	0.595144	1.0996e-05
ZMO0205	0.123221	0.654115	0.260783	0.163118	-0.06859	0.694864	0.0994001	0.508348
ZMO0206	0.287189	0.326403	0.30994	0.167671	-0.11695	0.570513	0.673359	3.30614e-05
ZMO0207	0.279723	0.198623	0.34828	0.047045	0.159993	0.312633	1.40741	7.91641e-28
ZMO0208	0.402187	0.176259	-0.0569809	0.847253	-0.616759	0.00154217	-0.46783	0.0118982
ZMO0209	0.0614509	0.861199	-0.234366	0.259596	-0.226428	0.198856	0.510763	0.00174936
ZMO0211	0.046362	0.982049	-0.730013	0.0568907	0.145739	0.701718	0.117361	0.728385
ZMO0213	-0.539501	5.40863e-05	0.206976	0.154305	0.390562	0.000678357	0.485839	1.13975e-06
ZMO0214	-0.197342	0.630339	-0.0349644	0.932516	-0.112238	0.674527	2.07328	1.43738e-25
ZMO0215	0.0544635	0.86329	0.0493782	0.860575	-0.329382	0.0824527	-0.209609	0.243327
ZMO0216	-0.0302473	0.923554	0.104731	0.703322	-0.117327	0.585737	-0.847065	6.06595e-07
ZMO0219	-0.0989872	0.690393	0.0286088	0.888494	0.0363816	0.822905	0.380878	0.0013509
ZMO0220	-0.228726	0.395105	-0.741208	9.52736e-05	0.0140395	0.948781	-0.296147	0.0694327
ZMO0221	0.129446	0.661165	0.0354968	0.891387	-0.509411	0.00111967	-0.251941	0.101997
ZMO0223	-0.367703	0.0914321	-0.0114107	0.964812	-0.0178749	0.924873	-0.142973	0.345719
ZMO0224	-0.0282826	0.923554	0.202232	0.242122	-0.337993	0.0082808	-0.748379	4.64612e-11
ZMO0225	-0.0194384	0.93774	0.222673	0.160592	-0.346186	0.00520408	-0.765127	6.68097e-12
ZMO0226	-0.320275	0.0841313	-0.0565944	0.782348	0.211181	0.150278	0.362602	0.00433302
ZMO0227	-0.277809	0.0301378	0.354933	0.00123741	0.488952	1.32537e-07	0.187274	0.0348607
ZMO0228	-0.327171	0.173458	0.336874	0.0889	0.153938	0.391611	0.756563	1.20235e-07
ZMO0229	-0.419589	0.0914767	0.362895	0.0903547	0.461695	0.00858873	0.0257983	0.881915
ZMO0230	-0.376239	0.0501917	0.380334	0.0198333	0.246064	0.105335	0.164628	0.186183
ZMO0231	0.0802462	0.811805	0.280627	0.2148	-0.246959	0.194793	-0.702869	1.48584e-05
ZMO0232	-0.119041	0.582887	-0.224546	0.153526	0.024394	0.879408	-0.187666	0.11773
ZMO0233	-0.259086	0.402896	-0.838089	0.000115981	-0.686916	0.00032428	-0.172546	0.485504
ZMO0234	0.00826841	0.961328	-0.509675	2.23519e-06	-0.398009	2.23967e-05	-0.257684	0.00420727
ZMO0236	-0.0506366	0.822983	-0.0403876	0.822249	-0.168447	0.158399	-0.0169887	0.886823
ZMO0238	-0.0233858	0.931713	-0.409643	0.0311896	0.202218	0.239666	0.585563	6.08206e-05
ZMO0239	0.0919014	0.808411	-0.386562	0.0770362	0.065659	0.76302	0.39109	0.0203461
ZMO0240	-0.0372561	0.893203	-0.449851	0.0118007	0.0255081	0.893671	0.67768	1.09124e-06
ZMO0241	-0.00839802	0.978585	-0.429494	0.047302	-0.0851323	0.684732	0.330444	0.0529035
ZMO0242	-0.042248	0.894163	-0.388387	0.0717637	0.00818568	0.969994	0.525843	0.0014348
ZMO0243	-0.186055	0.50637	-0.680063	0.000238632	0.540137	0.00355307	-0.482716	0.00206073
ZMO0244	-0.124391	0.724565	-1.01045	8.01398e-06	-0.29912	0.169791	-0.431313	0.0289852
ZMO0246	0.152198	0.528006	-0.118209	0.549476	-0.883486	3.4061e-12	0.206254	0.116384
ZMO0247	0.260646	0.23175	0.136261	0.4948	-0.733008	6.74752e-08	-0.325865	0.0147529
ZMO0249	-0.111603	0.739499	-0.413036	0.109345	-0.360782	0.106514	-0.681555	0.00297128
ZMO0250	-0.0881252	0.790206	-0.155856	0.443677	-0.308482	0.0450535	-1.48625	3.78814e-29
ZMO0251	-0.125049	0.611926	-0.177512	0.3088	-0.182769	0.209993	-0.472432	0.000160656
ZMO0252	-0.700067	6.14051e-08	-0.170186	0.268988	-0.126208	0.336271	-0.860436	5.3681e-16
ZMO0253	-0.789669	3.27169e-09	-0.0170689	0.936826	0.54462	1.87769e-05	0.905469	8.92144e-16
ZMO0254	-1.05875	7.79086e-12	-0.232152	0.22524	0.323131	0.0385242	0.411652	0.00296872
ZMO0255	-0.798516	3.01961e-10	0.00361766	0.9853	-0.0663338	0.661033	-0.0671102	0.604688
ZMO0256	0.0579664	0.85844	-0.298575	0.125498	-0.238087	0.153459	-0.318189	0.0340545
ZMO0257	-0.0578477	0.832354	-0.222283	0.192329	0.0187047	0.911937	-0.0173446	0.905258
ZMO0258	-0.284145	0.173458	-0.0849377	0.684089	0.428109	0.00224746	0.968323	1.4359e-14
ZMO0260	-0.303211	0.373578	0.0188511	0.954616	0.0759054	0.751141	-0.275431	0.119605
ZMO0262	-0.426431	0.103894	0.00660194	0.984292	0.200686	0.365507	-0.629091	0.000117435
ZMO0263	-0.191435	0.535651	-0.569022	0.00436676	-1.02436	2.23726e-10	-1.55022	3.67941e-24
ZMO0264	-0.193125	0.649974	-0.226635	0.473632	-1.1688	5.66743e-08	-1.44665	9.07945e-13
ZMO0265	-0.138686	0.712848	-0.195894	0.474745	-1.20463	3.05791e-11	-1.57209	5.25829e-20
ZMO0266	-0.193177	0.596354	-0.0857794	0.787585	-0.769969	2.87978e-05	-1.32154	6.58061e-15
ZMO0267	-0.166151	0.606314	-0.325665	0.139039	-0.836348	5.73447e-07	-1.44461	2.45597e-20
ZMO0268	-0.121781	0.783174	-0.177014	0.561092	-1.15523	2.67688e-09	-0.833081	8.66269e-06
ZMO0269	-0.0680801	0.861199	-0.25151	0.306352	-0.772431	1.83216e-05	-0.79991	2.04529e-06
ZMO0270	-0.0958321	0.78711	-0.395772	0.0690195	-0.531831	0.00213299	-0.656231	4.44789e-05
ZMO0271	-0.393207	0.0983776	-0.0611938	0.811645	0.302544	0.086104	-0.265375	0.0994306
ZMO0273	0.447094	0.0352151	-0.310703	0.109345	-0.0972243	0.593709	-0.17875	0.243601
ZMO0274	0.155878	0.51245	0.573287	0.000130249	0.254467	0.0638956	-0.517798	1.6998e-05
ZMO0275	-0.239104	0.173458	-0.216668	0.144016	-0.210196	0.0851074	0.118759	0.299664
ZMO0276	-0.0258762	0.93731	0.272676	0.250269	-0.560094	0.00195216	0.943112	1.1136e-08
ZMO0277	-0.193356	0.398688	0.184963	0.288267	-0.31943	0.0177426	0.565717	2.24592e-06
ZMO0278	-0.166607	0.522069	0.0306916	0.900361	0.80237	5.27797e-08	0.638015	5.41487e-06
ZMO0279	-0.217634	0.465331	-0.177132	0.444399	0.0820842	0.682285	0.196287	0.242741
ZMO0281	0.466265	0.0951948	1.45633	3.4048e-12	2.57891	5.9767e-47	5.43921	1.77829e-212
ZMO0282	1.99136	3.75248e-105	2.36225	4.24491e-147	2.83988	6.18311e-254	2.11749	5.37673e-150
ZMO0283	1.73132	7.97198e-42	1.9473	6.73033e-53	2.4184	5.45271e-101	1.7069	2.84737e-51
ZMO0285	1.86851	1.26841e-77	2.00051	9.31846e-88	1.93117	1.39331e-97	0.776607	2.88217e-17
ZMO0286	-0.0280295	0.93731	-0.745091	0.00120194	-0.87804	6.23321e-06	-0.862206	2.48864e-06
ZMO0287	-0.328007	0.0116678	-0.299822	0.0117079	0.264979	0.0118659	-0.208336	0.035962
ZMO0290	-0.0302361	0.934893	0.0702129	0.781607	-0.729526	2.0968e-06	-0.482387	0.00113233
ZMO0291	-0.43652	0.0352651	-0.59842	0.00155	0.375059	0.0304996	-0.625319	2.31295e-05
ZMO0293	0.11898	0.7306	-0.0128179	0.966762	0.301873	0.103729	-0.16413	0.350179
ZMO0294	0.0297401	0.93249	-0.202517	0.363793	-0.0675301	0.736457	-0.320498	0.0440036
ZMO0297	-0.102656	0.828592	0.402033	0.151982	-0.241074	0.325788	-0.479957	0.0220831
ZMO0298	0.21248	0.260192	-0.451628	0.00104468	-0.471328	4.71984e-05	-0.311585	0.00569059
ZMO0299	0.161962	0.621393	-0.176315	0.461826	0.363276	0.0456312	0.34295	0.042092
ZMO0300	-0.0542988	0.828592	0.251993	0.0896516	0.0977533	0.477029	-0.378986	0.000541822
ZMO0301	-0.312862	0.138619	0.162468	0.394935	0.237975	0.131986	-1.01808	1.19776e-16
ZMO0303	-0.669132	0.00208916	-0.491092	0.0260445	-0.13051	0.559867	0.0886516	0.616104
ZMO0305	-0.25319	0.474105	-0.584092	0.0184432	-0.288865	0.184322	0.422942	0.0266291
ZMO0306	0.0402231	0.887604	-0.00541565	0.983022	-0.220499	0.152285	0.0183912	0.905258
ZMO0307	0.0522939	0.84609	0.33769	0.0413739	-0.0997511	0.52937	0.257288	0.049859
ZMO0309	0.0669	0.875271	-0.387731	0.157404	-1.0455	6.44756e-07	-0.815264	4.88905e-05
ZMO0311	0.819321	8.86224e-05	-0.131202	0.622816	-0.343237	0.0661107	-1.13239	3.13745e-12
ZMO0312	0.0696377	0.768259	-0.0364704	0.846435	-0.302692	0.0113793	0.133402	0.264756
ZMO0313	0.153144	0.509562	-0.195715	0.228668	-0.360734	0.0027117	-0.0642362	0.634591
ZMO0314	0.022194	0.903131	0.0224904	0.883974	-0.059693	0.594039	-0.56593	1.01331e-11
ZMO0315	-0.237494	0.288787	-0.103133	0.618442	-0.103732	0.530921	-1.10856	9.41163e-21
ZMO0318	0.786744	7.32501e-06	0.108973	0.64294	-0.188394	0.265488	0.0358747	0.823383
ZMO0322	-0.0751643	0.829386	0.0384497	0.900361	0.618384	0.00100408	0.637692	0.000247187
ZMO0323	-0.274521	0.110563	-0.30352	0.0371832	-0.143307	0.270406	0.515913	2.15809e-06
ZMO0324	-0.438001	0.0168022	-0.352908	0.0413739	-0.16446	0.295685	0.356193	0.00741433
ZMO0325	-0.0116436	0.968444	-0.0526347	0.833709	0.0803867	0.656634	-0.363865	0.0112148
ZMO0326	-0.171191	0.537213	-0.089203	0.706584	0.0195777	0.920277	-1.33695	1.23979e-22
ZMO0327	-0.0217021	0.921377	-0.153585	0.305401	0.0986295	0.444464	0.304897	0.00413893
ZMO0328	-0.259838	0.278699	-0.55602	0.00152108	0.13951	0.414515	0.212431	0.151897
ZMO0329	-0.155612	0.604455	-0.333148	0.109335	-0.000623507	0.9972	-0.0392449	0.819707
ZMO0331	-0.165665	0.520118	-0.248078	0.17351	0.743587	1.19965e-07	0.71978	9.29386e-08
ZMO0332	0.111055	0.588699	-0.0579339	0.733058	-0.242904	0.0360616	-0.192254	0.0792484
ZMO0335	0.0722935	0.693827	-0.0428151	0.783873	-0.306131	0.00155206	-0.467631	1.74974e-07
ZMO0336	-0.146792	0.488157	0.0814457	0.652683	0.0248751	0.877375	-0.39778	0.000366701
ZMO0339	0.0465379	0.891095	-0.407208	0.0432815	-0.162323	0.384513	-0.204542	0.211549
ZMO0341	-0.137346	0.522069	-0.368732	0.00893736	-0.00986019	0.948781	-0.197821	0.112699
ZMO0342	-0.191854	0.497099	-0.148081	0.520735	-0.550283	0.000261419	-0.00900877	0.952072
ZMO0343	-0.148111	0.662883	0.261158	0.235405	-0.453527	0.00808181	-1.21198	1.8085e-15
ZMO0344	-0.139629	0.568213	0.00948403	0.969127	0.3375	0.0122025	0.462016	0.000174208
ZMO0345	-0.1873	0.354205	0.276089	0.0589072	0.192308	0.138321	0.608997	4.01884e-09
ZMO0346	-0.557578	0.0139789	-0.521808	0.00926739	0.578836	0.000702124	0.117165	0.501889
ZMO0347	-0.134088	0.522069	0.235202	0.10121	-0.175101	0.151956	0.55377	1.19673e-07
ZMO0348	-0.0936728	0.751935	0.340991	0.0608935	-0.129532	0.435788	0.760596	1.33756e-08
ZMO0349	-0.108845	0.737716	0.511356	0.0097403	-0.00135776	0.994941	0.748917	9.64264e-07
ZMO0350	-0.15673	0.543347	0.270186	0.134321	-0.0102903	0.952952	-0.0860232	0.545465
ZMO0351	-0.115782	0.540412	0.319007	0.00987964	0.615902	1.06258e-09	0.63565	1.09618e-11
ZMO0352	-0.00145661	0.994592	0.0954803	0.534531	0.072826	0.561087	0.089729	0.405609
ZMO0353	0.009664	0.965096	-0.049373	0.788207	0.153016	0.234834	0.409455	0.000144146
ZMO0354	0.163921	0.402896	0.346145	0.010539	-0.0770663	0.565062	0.181057	0.0986177
ZMO0355	-0.247323	0.368546	-0.348225	0.0849942	0.23093	0.187036	0.340594	0.0274772
ZMO0356	-0.582905	0.00650789	-0.278193	0.195745	0.403152	0.0192686	0.770178	3.82454e-07
ZMO0357	-0.63586	0.00345545	0.396205	0.0565898	0.523629	0.00215183	0.292651	0.0627361
ZMO0359	-0.189053	0.316481	-0.0100499	0.966762	-0.54782	2.92242e-07	-0.871559	1.32171e-18
ZMO0360	-0.346181	0.0654779	0.0819191	0.692322	0.144647	0.363611	0.166021	0.200652
ZMO0361	-0.296006	0.216772	-0.361381	0.0647009	0.754273	5.75225e-06	0.154709	0.32594
ZMO0362	-0.0137945	0.991194	0.412093	0.0675652	-0.597339	0.000919118	-0.537549	0.00157145
ZMO0363	0.110498	0.783158	0.513184	0.041875	-0.661815	0.00116624	-0.510694	0.00854351
ZMO0364	-0.0284718	0.932306	0.196625	0.367082	-0.596686	0.000206359	-1.07287	3.57265e-13
ZMO0366	-0.247829	0.582887	-0.502574	0.109335	0.202361	0.485455	0.0226957	0.930702
ZMO0367	-0.102686	0.821663	-0.446101	0.118627	0.145645	0.590643	-0.0775221	0.748016
ZMO0368	-0.0494953	0.883994	-0.380139	0.0742335	-0.219053	0.241444	-0.096211	0.583809
ZMO0369	-0.130399	0.703555	-0.358223	0.113406	-0.207086	0.301211	0.244369	0.170177
ZMO0372	0.0377079	0.923601	0.659277	0.00758683	0.180228	0.463377	-2.13912	6.97743e-28
ZMO0374	-0.139654	0.621393	0.194077	0.309575	-0.142203	0.377475	-0.498951	0.000161162
ZMO0375	-0.0938207	0.832354	0.734725	0.00148761	0.259634	0.239619	-1.14236	1.6988e-10
ZMO0376	0.389089	0.202352	0.655669	0.00634565	-0.548687	0.00828821	-1.15527	7.46887e-10
ZMO0378	-0.196245	0.580719	0.260203	0.225655	-0.174874	0.328101	0.432857	0.00245618
ZMO0379	0.197113	0.536408	0.950496	1.53482e-07	0.422695	0.00703259	1.38099	3.04294e-27
ZMO0380	0.211049	0.391509	0.795943	1.51307e-07	0.367676	0.00726913	0.780212	3.73431e-11
ZMO0387	0.231827	0.444616	0.479853	0.0153096	-0.0333088	0.87452	1.21984	6.56542e-19
ZMO0389	0.172242	0.703354	0.832365	0.00174515	-0.00462529	0.987561	0.720888	1.64091e-05
ZMO0390	-0.0912899	0.811805	0.584172	0.00265378	0.111809	0.563872	0.91	8.74603e-11
ZMO0394	0.274215	0.439482	0.543684	0.0215227	0.030846	0.897709	0.359852	0.0385096
ZMO0399	-0.416754	0.0338883	0.0361	0.868896	0.130699	0.403561	-0.186044	0.155109
ZMO0400	-0.266646	0.14905	0.327536	0.0231356	0.124069	0.353249	0.501861	3.36789e-06
ZMO0401	-0.349977	0.152543	-0.0786168	0.757593	0.0681989	0.735135	-0.217976	0.167365
ZMO0402	-0.117416	0.522069	-0.176482	0.179795	-0.0896226	0.459005	-0.0346461	0.756722
ZMO0403	-0.00647838	0.969343	0.0893739	0.488651	0.329498	0.000330137	0.858368	3.5633e-25
ZMO0405	-0.106902	0.802388	-0.258625	0.326137	-0.109191	0.64113	2.13144	6.07773e-34
ZMO0406	-0.292439	0.362773	-0.307634	0.221576	0.795224	0.00020845	0.045919	0.835161
ZMO0407	0.144913	0.659282	0.408744	0.0631339	-0.310993	0.0970636	0.701124	1.90601e-05
ZMO0408	-0.297778	0.104893	-0.493397	0.000875165	-0.0278639	0.866833	0.396529	0.000875545
ZMO0409	-0.147254	0.520118	-0.327383	0.0342673	-0.183245	0.178058	0.40902	0.000556029
ZMO0410	-0.48037	0.0114385	-0.325529	0.0772469	0.278695	0.0806204	0.132917	0.380805
ZMO0411	-0.226507	0.165781	0.0883304	0.581358	0.0611655	0.643922	-0.421051	2.88503e-05
ZMO0412	-0.347356	0.0781911	-0.1996	0.283392	-0.110739	0.507834	-0.426906	0.000548481
ZMO0413	-0.152844	0.62903	0.0364247	0.888494	-0.183268	0.313703	0.194098	0.228788
ZMO0414	-0.108505	0.781706	0.0770246	0.788207	-0.169427	0.423201	-0.509143	0.00367299
ZMO0416	-0.230062	0.354205	0.103624	0.648748	0.341473	0.0402824	-0.132689	0.381367
ZMO0417	-0.134703	0.629109	0.134007	0.534531	0.428457	0.00751031	-0.526941	7.35396e-05
ZMO0418	-0.19656	0.497099	0.492981	0.00691432	0.296286	0.0732466	0.0134777	0.928377
ZMO0419	-0.132226	0.618296	0.0636719	0.782348	0.0114298	0.951525	0.69383	2.56478e-08
ZMO0420	0.0924288	0.690393	0.158441	0.324127	-0.355771	0.00334304	0.308047	0.00674058
ZMO0421	0.0511563	0.874402	-0.0356064	0.895218	-0.136863	0.470489	-0.752062	6.98356e-07
ZMO0422	0.712749	0.1154	0.649262	0.096725	0.486629	0.147341	-0.870968	0.00271679
ZMO0423	0.0923627	0.702277	0.186591	0.261921	0.253502	0.0568562	0.0705593	0.587281
ZMO0425	0.126489	0.522069	0.0273689	0.875179	0.0191376	0.887911	-0.0767548	0.483485
ZMO0426	0.101527	0.647981	-0.0457338	0.809028	-0.140576	0.284114	-0.0473901	0.698593
ZMO0427	0.197487	0.247079	0.013456	0.936286	-0.31704	0.0031751	-0.080867	0.458782
ZMO0428	0.376795	0.187088	0.185909	0.481782	-0.434871	0.027308	-0.686103	0.000117704
ZMO0429	0.0998085	0.751828	0.212066	0.346458	-0.594089	0.000367086	-0.325923	0.0444086
ZMO0430	0.0988008	0.723841	0.192036	0.340604	-0.664599	8.17658e-06	-0.235078	0.113831
ZMO0431	0.139102	0.634863	-0.0337135	0.906832	-0.689919	1.02058e-05	-0.570307	0.000113912
ZMO0432	0.0166547	0.947154	-0.469602	0.00371933	-0.189169	0.209993	-0.995628	3.56503e-15
ZMO0433	-0.161817	0.461015	-0.288459	0.0749553	0.726991	1.30082e-07	-0.341498	0.00685112
ZMO0435	0.38396	0.621393	0.28811	0.669447	-1.26361	0.00349177	-0.708103	0.0928985
ZMO0436	-0.551226	0.00322845	-0.823375	1.09805e-06	0.242056	0.168016	-0.038097	0.816991
ZMO0439	-0.144508	0.621393	0.00818048	0.975605	0.397498	0.0163259	0.206761	0.185343
ZMO0440	0.0138339	0.960066	0.325971	0.0541417	0.372625	0.0103661	0.241688	0.100616
ZMO0441	0.0405556	0.828592	0.146833	0.212543	0.336998	0.000207528	-0.259053	0.00278414
ZMO0442	-0.213599	0.34369	-0.176046	0.323508	0.0740913	0.651674	-0.043738	0.761434
ZMO0443	0.555445	4.75703e-06	0.704918	2.7366e-09	0.473061	1.27731e-05	-0.429586	1.9391e-05
ZMO0444	-0.0644872	0.693827	-0.020833	0.883974	0.471706	8.06281e-08	-0.387917	2.03986e-06
ZMO0445	-0.203977	0.436688	-0.0572515	0.80974	0.238692	0.142986	0.422328	0.00267248
ZMO0446	-0.357964	0.0798649	-0.0766943	0.733058	0.267781	0.0834506	0.472386	0.000548737
ZMO0448	0.329749	0.334594	0.0833777	0.806613	0.695418	0.000485517	-0.05804	0.785982
ZMO0449	-0.0767644	0.692383	-0.197879	0.123148	0.247911	0.0190653	0.37906	9.27668e-05
ZMO0452	-0.141857	0.419341	-0.0560022	0.717563	0.279442	0.00736784	0.514861	6.57696e-08
ZMO0453	-0.199766	0.341309	-0.0664015	0.732967	0.044474	0.776573	0.146856	0.247876
ZMO0454	-0.103505	0.682015	-0.370797	0.0190786	0.10791	0.4745	0.299313	0.0170137
ZMO0457	-0.446644	0.098253	0.176164	0.501293	-0.0466832	0.840939	-0.156256	0.38919
ZMO0458	-0.28851	0.12463	-0.0327798	0.876582	-0.321873	0.0119351	0.0763758	0.537905
ZMO0459	-0.297399	0.0227367	-0.208247	0.085627	-0.144929	0.16382	0.631675	2.81137e-13
ZMO0460	-0.0862615	0.564456	-0.342636	0.000271281	0.0925073	0.315956	0.310535	3.31842e-05
ZMO0462	-0.280599	0.0116678	0.118398	0.296677	0.548851	4.61627e-11	0.735226	6.42545e-21
ZMO0464	0.0705948	0.84609	0.20439	0.39385	0.219242	0.287788	0.520599	0.00328932
ZMO0465	0.17056	0.51245	0.151351	0.445406	-0.154898	0.338083	-0.221722	0.115674
ZMO0467	-0.197541	0.200134	-0.347307	0.00332817	0.102323	0.372038	-0.119908	0.236727
ZMO0468	-0.252989	0.138619	-0.435532	0.00128412	0.165408	0.197978	0.498663	5.3912e-06
ZMO0469	0.230672	0.250414	0.138423	0.430075	-0.325694	0.0107734	-0.514605	1.09471e-05
ZMO0471	-0.139601	0.690393	0.165679	0.530087	0.0739655	0.742991	-0.136089	0.453618
ZMO0472	0.130755	0.458024	0.0679749	0.652683	-0.117098	0.28983	0.0674476	0.506475
ZMO0473	0.0356817	0.84609	-0.0240609	0.875179	-0.531555	9.45869e-10	0.0871661	0.347486
ZMO0474	0.207116	0.220191	-0.0531116	0.75747	-0.622408	2.15196e-09	0.126862	0.243211
ZMO0475	0.125848	0.497099	-0.129706	0.351475	-0.712045	5.18938e-14	-0.133533	0.18612
ZMO0476	0.0381057	0.869865	0.329396	0.0189146	-0.0427381	0.766678	-0.0139628	0.909514
ZMO0477	0.0938046	0.761871	-0.0107569	0.965407	-0.255721	0.128872	0.470391	0.00647346
ZMO0478	-0.265997	0.387219	0.194143	0.417686	-0.309677	0.0944461	0.1414	0.42714
ZMO0479	-0.331459	0.11406	0.356267	0.0418055	-0.18218	0.242083	1.3695	1.32646e-26
ZMO0480	-0.168091	0.580719	0.110234	0.657868	-0.0534753	0.791285	0.543915	0.000354409
ZMO0481	-0.287891	0.222763	0.111815	0.614309	-0.135777	0.427016	-0.290636	0.0432854
ZMO0482	-0.0852817	0.768259	-0.0616597	0.785824	-0.527413	0.000155616	-0.45847	0.000483686
ZMO0483	-0.0103896	0.947154	-0.167195	0.12997	0.201275	0.0243571	0.566965	1.87261e-12
ZMO0484	0.0603663	0.779218	0.238226	0.0634613	0.0257821	0.840939	-0.390604	1.17904e-05
ZMO0485	0.0247367	0.911706	-0.154206	0.329228	-0.109297	0.414705	-0.575696	1.01123e-07
ZMO0486	-0.0488975	0.869865	-0.288346	0.108761	-0.423299	0.00309398	0.168691	0.236353
ZMO0487	-0.106144	0.630339	-0.211695	0.147116	-0.390499	0.000627795	0.195106	0.0818283
ZMO0488	0.0363104	0.908252	-0.189359	0.358175	0.643632	4.14041e-05	-1.68063	2.64899e-35
ZMO0490	0.0662014	0.862328	-0.320553	0.191667	-1.23899	1.10309e-11	-0.446145	0.0143309
ZMO0491	-0.265584	0.171347	-0.159285	0.348287	-0.152823	0.276371	0.15834	0.20918
ZMO0492	-0.179249	0.540412	-0.636321	0.000660295	0.606564	0.00028	-0.589999	0.000176249
ZMO0493	-0.3362	0.314623	-0.68915	0.00340225	0.425758	0.0424823	0.0964794	0.644687
ZMO0494	-0.55945	0.00761757	-0.62953	0.000919656	-0.137655	0.465386	-0.429868	0.00466295
ZMO0495	-0.0319083	0.901481	0.1611	0.350846	-0.116476	0.42742	-0.0312509	0.815422
ZMO0496	-0.0539575	0.821663	0.357679	0.00740102	0.111445	0.388245	-0.149969	0.177438
ZMO0497	-0.0401971	0.858421	-0.193341	0.185657	0.159293	0.213453	0.437827	6.7795e-05
ZMO0498	0.1451	0.194655	-0.280875	0.0009176	-0.0307465	0.735135	-0.254548	0.000246212
ZMO0499	-0.176132	0.349501	0.422548	0.0010525	0.370987	0.000818756	0.675824	1.94246e-11
ZMO0500	-0.315282	0.0548872	0.205917	0.175288	0.307829	0.0131611	0.445684	4.76304e-05
ZMO0502	-0.435131	0.0258945	0.240567	0.209599	0.58158	0.000116123	0.86697	4.95471e-11
ZMO0503	-0.364086	4.29694e-05	-0.117659	0.278526	0.212792	0.0171781	-0.0991703	0.238907
ZMO0505	-0.36529	0.0990009	-0.340168	0.098019	-0.175643	0.368713	-0.0275347	0.884499
ZMO0507	0.0156604	0.93731	-0.0420441	0.80791	0.334798	0.00309427	0.63019	8.0548e-10
ZMO0508	-0.00686772	0.969853	-0.22423	0.0520938	0.106489	0.317058	0.406303	2.71129e-06
ZMO0509	-0.0469628	0.811805	-0.114556	0.363793	-0.114033	0.278134	0.164609	0.0705929
ZMO0510	-0.0631725	0.781378	-0.131265	0.378595	-0.444928	3.36452e-05	-0.35396	0.000539528
ZMO0511	0.0609572	0.801537	-0.0787887	0.669997	-0.664979	3.70313e-09	0.0444402	0.720405
ZMO0512	-0.0498558	0.832354	-0.120332	0.449664	-0.543787	6.65264e-07	-0.113847	0.314231
ZMO0513	-0.198051	0.561927	-0.159309	0.556783	-0.891057	6.28274e-07	0.0759619	0.693997
ZMO0514	-0.131128	0.638426	-0.169353	0.425908	0.505879	0.000985515	0.883696	4.17579e-10
ZMO0515	-0.188885	0.541459	-0.3084	0.168346	0.401994	0.0246032	0.519386	0.00150096
ZMO0516	-0.0218612	0.93731	-0.42259	0.0489548	-0.0989277	0.634404	0.121901	0.490866
ZMO0517	-0.29769	0.260926	-0.10481	0.685143	0.619622	0.000200107	0.7063	5.3912e-06
ZMO0518	-0.230691	0.324467	-0.0177283	0.942754	0.545721	0.000113527	0.437794	0.00105792
ZMO0519	-0.30112	0.202352	-0.18902	0.376683	0.409061	0.0102326	0.29968	0.0504133
ZMO0520	-0.181783	0.528006	-0.0461274	0.865839	0.312757	0.0663957	0.421234	0.00621803
ZMO0521	-0.0876329	0.783174	-0.162104	0.500411	0.104955	0.593709	0.309796	0.0557518
ZMO0522	-0.104514	0.767808	0.0268186	0.928879	0.0431887	0.856415	0.574485	0.000846489
ZMO0523	-0.0773206	0.841211	-0.181093	0.549476	-0.154387	0.51985	0.268853	0.186722
ZMO0524	-0.0381771	0.900585	-0.281378	0.234528	-0.239737	0.211474	0.281438	0.12027
ZMO0525	-0.345209	0.0917386	-0.401077	0.0257174	-0.152838	0.349864	-0.0458153	0.770409
ZMO0526	0.153677	0.858421	0.172799	0.769103	-0.496632	0.223607	0.0353146	0.928294
ZMO0527	-0.0988104	0.653414	-0.284514	0.0562349	-0.239363	0.0560501	0.0222572	0.865272
ZMO0528	-0.241384	0.12463	-0.239079	0.0750474	-0.0576976	0.652508	-0.423561	2.20925e-05
ZMO0529	-0.0888789	0.70655	-0.164573	0.341824	-0.164936	0.24157	-0.0918438	0.490555
ZMO0530	-0.192528	0.34369	-0.182091	0.261921	-0.0159974	0.917569	0.0385138	0.769031
ZMO0531	-0.363204	0.0610063	-0.252281	0.157634	-0.0220453	0.899254	-0.189935	0.167405
ZMO0532	-0.168472	0.538014	-0.209725	0.306114	-0.0299699	0.877811	0.119204	0.446868
ZMO0533	0.220475	0.771075	0.272963	0.597895	-0.385263	0.325181	0.247153	0.490555
ZMO0536	-0.213258	0.51245	-0.521154	0.0201082	0.205972	0.322701	0.0958127	0.622261
ZMO0537	-0.30876	0.103384	-0.40628	0.0097403	0.388675	0.00372084	-0.109042	0.421853
ZMO0538	-0.292724	0.0556289	-0.435306	0.000735751	0.086331	0.512286	-0.523173	7.53028e-07
ZMO0539	-0.0323625	0.892803	0.0558059	0.794642	0.192636	0.195338	-0.420689	0.00122117
ZMO0540	0.0338779	0.919195	0.00829334	0.970891	0.138654	0.40957	0.189165	0.201966
ZMO0541	-0.287437	0.123214	-0.124163	0.500411	0.219771	0.105281	0.374165	0.00186183
ZMO0542	-0.192868	0.281673	-0.17416	0.24319	0.0587206	0.662239	0.31718	0.00384472
ZMO0543	0.0795346	0.828592	-0.0184618	0.938672	0.76159	7.64542e-06	-0.0344659	0.85082
ZMO0544	0.0841533	0.785237	-0.116036	0.598439	0.148378	0.38703	-0.0144351	0.928031
ZMO0545	0.0554343	0.814841	0.0436503	0.809028	0.0858661	0.536181	-0.889588	1.67024e-18
ZMO0546	-0.254637	0.374711	-0.458219	0.0333045	0.480493	0.0113143	-1.0829	2.1043e-11
ZMO0547	0.135987	0.687268	0.738463	0.000462856	0.227716	0.256581	-0.523177	0.00225891
ZMO0548	-0.080488	0.722161	0.00347746	0.990432	0.203251	0.127253	-0.305828	0.0105703
ZMO0549	-0.047885	0.873203	-0.255524	0.220153	0.157489	0.388245	-0.03955	0.815372
ZMO0550	-0.141615	0.693827	-0.277566	0.284565	0.0735425	0.763552	-0.601829	0.00125279
ZMO0551	-0.0693811	0.810784	-0.0957854	0.662812	-0.0868568	0.604338	-0.39814	0.00240143
ZMO0552	-0.282145	0.28917	0.639867	0.000576937	-0.206853	0.223607	-0.852791	5.19826e-10
ZMO0553	-0.243287	0.409246	0.436055	0.039989	-0.553091	0.000728623	-1.1273	1.49819e-14
ZMO0554	0.125197	0.693827	0.3582	0.0849942	0.0241048	0.908949	0.231923	0.158234
ZMO0555	-0.00482109	0.994813	0.374184	0.118472	0.201596	0.346367	0.374583	0.0417837
ZMO0556	0.0700226	0.84609	0.384385	0.100731	0.121552	0.585737	0.962134	2.3244e-08
ZMO0557	0.0236145	0.93731	0.796318	0.000380258	0.412108	0.0416925	1.58992	1.97786e-19
ZMO0558	-0.194493	0.393806	-0.538025	0.000361872	-0.214963	0.128872	0.0666203	0.624629
ZMO0559	-0.0881263	0.706231	-0.410012	0.00474601	-0.174233	0.205358	0.406593	0.000474096
ZMO0560	-0.648948	0.0131777	-0.221831	0.367082	0.345558	0.111554	1.18281	7.87373e-13
ZMO0561	0.487359	0.029929	0.418658	0.0374835	0.017024	0.936016	-0.847224	1.61059e-08
ZMO0562	3.15405	1.85826e-11	0.888221	0.0989436	0.261928	0.613658	1.22472	0.00272562
ZMO0563	0.0835107	0.752885	-0.778327	1.51307e-07	-0.464329	0.000528163	-0.330438	0.013543
ZMO0564	-0.203781	0.213389	0.028923	0.866356	0.286912	0.0110024	0.170002	0.096883
ZMO0565	-0.0420596	0.856487	0.686679	1.76222e-08	0.228083	0.0488121	0.643134	1.05671e-10
ZMO0566	-0.196005	0.380714	0.129356	0.510269	0.15229	0.343609	0.842202	2.28381e-12
ZMO0567	-0.110401	0.52485	-0.312247	0.005963	-0.592179	7.76052e-11	0.39866	7.87129e-06
ZMO0568	-0.375881	0.136801	-0.627632	0.00381002	-0.0884245	0.721408	0.272486	0.141376
ZMO0569	-0.381405	0.119235	-0.630055	0.00182086	0.266518	0.185535	0.25069	0.148331
ZMO0570	-0.24324	0.0834971	-0.338377	0.00371933	-0.304778	0.00263422	-0.227233	0.0159266
ZMO0571	-0.456372	0.0177589	-0.271694	0.13249	-0.283713	0.0555693	-0.553563	2.21015e-05
ZMO0572	-0.284396	0.100954	-0.245213	0.1021	-0.521921	5.29335e-06	0.504299	2.76648e-06
ZMO0573	-0.287648	0.157313	-0.445698	0.005963	-0.0477176	0.782957	0.497398	0.000142645
ZMO0574	0.182243	0.471719	0.948678	1.24738e-09	0.332635	0.0229924	-0.143473	0.314802
ZMO0575	-0.109261	0.651157	-0.0551191	0.806968	0.29403	0.0784682	0.723451	2.32324e-08
ZMO0576	-0.12369	0.401359	0.0996292	0.400463	0.387023	1.99422e-05	-0.0371122	0.684839
ZMO0578	-0.297048	0.212408	-0.664705	0.000183414	0.389981	0.0149675	0.28822	0.0584743
ZMO0581	-0.168455	0.522069	0.307965	0.0908125	0.322	0.0360616	-0.0493784	0.745369
ZMO0582	-0.214317	0.147954	0.103193	0.460834	0.0618252	0.604766	0.841602	7.74533e-21
ZMO0583	-0.100718	0.582737	-0.0239798	0.885801	-0.0603695	0.610127	0.175891	0.0693481
ZMO0584	-0.0884344	0.681188	-0.0356384	0.843589	-0.160611	0.191411	0.204779	0.0676702
ZMO0585	-0.10526	0.634666	-0.000103057	0.999994	-0.0764162	0.586379	0.405655	0.00026136
ZMO0586	-0.0429459	0.861199	0.221002	0.169652	0.0253492	0.877375	0.825141	1.27384e-12
ZMO0587	0.0107012	0.970375	0.206026	0.323471	-0.170814	0.32647	0.194961	0.208931
ZMO0588	-0.286152	0.14905	-0.0289528	0.888494	-0.150864	0.312568	-0.208129	0.130757
ZMO0589	0.168832	0.436688	0.0797135	0.672866	0.688437	2.16227e-08	0.28675	0.0150911
ZMO0590	-0.283385	0.22351	-0.0938042	0.680224	0.0631388	0.742991	0.0849665	0.601685
ZMO0591	0.0377303	0.87484	-0.0809003	0.652683	-0.241885	0.0568562	0.0102864	0.934787
ZMO0592	-0.13224	0.630339	0.0296848	0.894388	-0.238226	0.121007	0.884879	1.11578e-12
ZMO0593	-0.117263	0.522069	-0.0114851	0.944701	0.429756	2.43915e-05	0.424199	6.52695e-06
ZMO0594	-0.119876	0.486214	0.0212842	0.894388	0.796336	3.46461e-15	0.54129	4.01884e-09
ZMO0597	-0.0227405	0.906403	0.0998402	0.464519	0.0696419	0.54506	0.191889	0.0404136
ZMO0598	-0.00682908	0.966397	0.23631	0.0167173	-0.0139523	0.894451	-0.150168	0.0588356
ZMO0599	-0.0651954	0.703841	-0.00646855	0.966762	0.067988	0.542151	0.797182	1.42907e-20
ZMO0601	-0.0762275	0.793591	0.446307	0.00592298	0.0230622	0.895129	-0.334921	0.00909741
ZMO0602	-0.0687298	0.824465	0.1402	0.500411	-0.125469	0.450132	0.00304066	0.98377
ZMO0603	-0.0352839	0.888234	-0.0156093	0.944701	-0.16565	0.205358	0.00742857	0.949136
ZMO0604	0.292184	0.401965	-0.00138643	0.999994	-0.674871	0.000724151	-0.246196	0.219905
ZMO0605	0.31461	0.138402	0.175415	0.362412	-0.380926	0.00848778	-1.28144	2.34074e-23
ZMO0606	0.359781	0.108718	-0.222633	0.3088	-0.636499	2.59243e-05	0.0783139	0.637736
ZMO0607	0.186933	0.460218	-0.0896075	0.691638	-0.661007	2.17749e-06	0.160303	0.257923
ZMO0608	0.163014	0.477857	-0.088012	0.669997	-0.307155	0.0246032	0.224539	0.0714048
ZMO0609	0.201461	0.289349	-0.0696436	0.709751	-0.387264	0.000857908	0.01763	0.886968
ZMO0610	0.353289	0.185361	-0.353609	0.106475	0.323221	0.0901428	1.58571	1.09967e-22
ZMO0611	0.196796	0.58786	-0.555612	0.0147879	0.435643	0.0268609	0.72001	4.93215e-05
ZMO0612	0.379876	0.170553	-0.376791	0.101835	0.288692	0.150317	0.0490209	0.799457
ZMO0613	0.484648	0.163498	-0.248778	0.440668	0.32689	0.245159	-0.0976937	0.691856
ZMO0614	0.272471	0.433275	-0.43719	0.0777146	0.448725	0.0701945	-0.022242	0.92174
ZMO0616	-0.0898399	0.654115	-0.0801417	0.611014	0.329776	0.00450789	0.591921	2.43305e-09
ZMO0617	-0.278454	0.277957	0.00587668	0.982955	0.424199	0.00942648	0.187487	0.211847
ZMO0619	0.00181425	0.997279	-0.204275	0.158031	0.161764	0.226915	-0.92636	1.86387e-18
ZMO0621	-0.0681135	0.811805	-0.0507108	0.823383	-0.170992	0.306108	-0.496818	0.00040361
ZMO0624	-0.0217094	0.923826	0.166852	0.280701	0.447521	0.000129147	-0.297974	0.00684405
ZMO0625	0.0561585	0.794602	0.275201	0.0339016	0.375996	0.000575004	0.000194883	0.99867
ZMO0626	0.143796	0.597034	0.479443	0.00584019	0.443468	0.00389434	0.463608	0.000560506
ZMO0627	0.0243388	0.953836	0.0477572	0.884807	-0.201517	0.40957	-0.0164001	0.937679
ZMO0628	0.227112	0.520118	0.28862	0.25738	0.0360845	0.881862	-0.58315	0.00113219
ZMO0629	0.53783	0.00192497	0.310833	0.066779	-0.452649	0.000739789	0.650732	1.90972e-07
ZMO0631	0.510879	0.0216388	0.593484	0.00365065	1.52219	2.76882e-16	1.70605	1.50346e-27
ZMO0634	0.405861	0.136612	0.509782	0.0239148	0.161591	0.452617	0.748371	6.73418e-06
ZMO0635	0.440191	0.0601308	0.342035	0.120363	0.299981	0.12084	1.04854	4.7233e-12
ZMO0636	0.10449	0.706491	0.678635	5.7803e-05	0.283465	0.0657228	-0.940282	9.06984e-13
ZMO0637	-0.0311192	0.916601	0.606555	9.64677e-05	0.271816	0.0596097	-0.586687	1.91074e-06
ZMO0638	-0.034612	0.921377	0.262983	0.209868	-0.146129	0.425658	-1.19473	9.40047e-18
ZMO0641	0.0872879	0.816063	0.93632	1.64461e-05	0.178503	0.411919	-0.61961	0.00047063
ZMO0642	-0.29158	0.436688	0.314933	0.263117	-0.0866936	0.748126	-0.192359	0.381367
ZMO0643	-0.206551	0.318489	0.116031	0.518303	0.0200375	0.899254	-0.419138	0.000276347
ZMO0644	-0.146272	0.546642	-0.0275776	0.897081	-0.386946	0.00468028	-0.709609	4.26483e-09
ZMO0647	-0.134264	0.580719	0.223375	0.185657	-0.135618	0.373579	0.223568	0.0763109
ZMO0649	-0.179909	0.566049	0.385458	0.0613997	0.177529	0.344256	-0.425706	0.00614045
ZMO0650	-0.193335	0.354205	0.24124	0.11679	-0.0269144	0.866833	-0.338062	0.00282678
ZMO0651	0.0936592	0.736411	0.427017	0.0131634	0.0356318	0.847937	-0.24775	0.0760361
ZMO0652	-0.177383	0.542512	0.069027	0.793995	0.287688	0.105146	-0.196682	0.233025
ZMO0653	-0.388843	0.0215636	-0.276434	0.0750613	-0.290172	0.0244027	-0.657329	8.8823e-09
ZMO0654	-0.137957	0.561927	0.0559429	0.78899	-0.00940865	0.952952	-0.122218	0.351714
ZMO0655	-0.305405	0.092281	-0.288524	0.0690195	-0.0974944	0.525391	-0.322001	0.00726353
ZMO0656	-0.0958282	0.648052	-0.145708	0.348662	0.0856851	0.542151	-0.445959	4.97283e-05
ZMO0657	-0.246523	0.391137	-0.250089	0.256034	-0.0128681	0.951525	0.636235	6.29243e-05
ZMO0658	0.0133184	0.953718	-0.145157	0.378595	0.00699734	0.963491	-0.0861433	0.487778
ZMO0659	-0.17161	0.31658	0.290315	0.020384	0.286993	0.00776504	0.282257	0.00411834
ZMO0660	0.207767	0.402896	0.258024	0.167419	-0.527606	0.000273036	0.550937	4.76304e-05
ZMO0661	0.141152	0.647981	0.0306684	0.902079	-0.21723	0.226756	0.755947	6.06595e-07
ZMO0662	0.0796314	0.861263	-0.457843	0.0718986	0.150613	0.530807	-0.344714	0.083945
ZMO0663	0.1284	0.58786	0.202947	0.218681	0.302454	0.0328521	0.111379	0.401969
ZMO0664	-0.217583	0.298032	-0.106827	0.56425	-0.249847	0.0626522	-0.488631	4.119e-05
ZMO0665	-0.0104793	0.991194	0.342327	0.0872571	-0.77556	1.44416e-07	-1.1896	7.8082e-17
ZMO0666	-0.0915053	0.818024	0.0787345	0.76393	-0.481734	0.0059374	-0.873679	3.92269e-08
ZMO0667	-0.148093	0.663307	-0.358998	0.119839	-0.0183046	0.937997	0.0162498	0.931484
ZMO0668	0.614008	0.519681	0.55306	0.459552	-0.684732	0.226091	-0.145601	0.789444
ZMO0669	0.0288466	0.961328	-0.078096	0.833709	-0.368509	0.173023	0.742535	0.00163709
ZMO0671	0.0385948	0.888234	-0.308117	0.0571044	-0.297434	0.0274866	0.148132	0.259469
ZMO0672	0.169084	0.541459	0.430861	0.0205681	-0.249381	0.128567	-1.16402	5.71319e-17
ZMO0673	0.049404	0.861199	0.491606	0.00292604	-0.105951	0.52251	-1.09001	6.33542e-18
ZMO0674	0.409133	0.0395941	-0.245257	0.184341	-0.338304	0.0252446	-1.08771	1.75996e-15
ZMO0675	0.0647834	0.828375	0.254511	0.174156	-0.466972	0.00128831	-0.926958	2.78034e-12
ZMO0676	0.224167	0.185361	-0.104533	0.510879	-0.290721	0.009393	-0.187467	0.0814518
ZMO0677	0.2457	0.269041	-0.203036	0.253604	0.343868	0.0136069	-0.21174	0.114396
ZMO0678	0.248494	0.471577	0.301575	0.221576	-0.26368	0.184515	-0.763901	9.42162e-06
ZMO0680	0.0340965	0.911706	0.645397	0.0013069	0.0886538	0.66372	-0.635658	5.78777e-05
ZMO0681	0.122281	0.645074	0.552003	0.00090959	-0.0603537	0.729061	-0.899196	4.2274e-12
ZMO0682	-0.0510471	0.892803	0.00628143	0.984292	-0.478089	0.0103973	-0.647939	0.000153639
ZMO0683	-0.087923	0.808411	0.0565102	0.833709	-0.513785	0.00236329	-0.747749	1.55956e-06
ZMO0684	0.00239449	0.994564	-0.254713	0.22524	-0.603009	0.000177186	-0.28791	0.0678986
ZMO0685	-0.00926871	0.993964	-0.172288	0.59352	-0.587885	0.0062916	-1.67269	3.76175e-18
ZMO0686	-0.437619	0.415412	0.000300058	0.999994	0.0272255	0.94153	-1.02243	0.0001619
ZMO0687	0.162805	0.454144	-0.287719	0.059277	-0.0607879	0.678724	-1.03321	2.59107e-20
ZMO0688	-0.526442	0.0139789	-0.734002	6.37152e-05	-0.252048	0.184515	-1.26934	1.25321e-15
ZMO0689	0.206712	0.471941	-0.197863	0.348803	0.218862	0.202221	0.00727365	0.963368
ZMO0691	-0.0686939	0.765862	0.333358	0.0186443	0.0755191	0.590643	-0.172823	0.139367
ZMO0692	-0.05767	0.722161	0.304564	0.00193949	0.281986	0.000774755	-0.350468	6.44167e-06
ZMO0693	0.52992	0.0395941	-0.165065	0.543509	-0.99045	4.70222e-08	-0.22373	0.230745
ZMO0694	0.108652	0.732595	0.218824	0.357986	-0.928023	8.06281e-08	-1.0818	3.12487e-11
ZMO0695	-0.174866	0.616562	-0.442555	0.0566697	0.457667	0.0201459	0.847972	1.27236e-06
ZMO0703	0.032172	0.873203	0.184661	0.151982	0.483502	2.90289e-06	1.04103	1.59814e-30
ZMO0704	-0.066932	0.766241	0.0477253	0.794642	0.396033	0.000596142	0.764557	4.01552e-13
ZMO0705	0.0275281	0.923554	0.111539	0.64496	-0.392972	0.0126537	0.237503	0.137438
ZMO0706	-0.165627	0.519417	0.134651	0.496123	0.0715124	0.665701	0.517515	6.03925e-05
ZMO0707	-0.134353	0.665769	-0.276812	0.197401	-0.0388367	0.859668	0.449069	0.00520246
ZMO0708	-0.169114	0.631856	-0.581869	0.011223	0.0704331	0.770523	0.53979	0.00384405
ZMO0709	-0.0505085	0.891095	-0.328057	0.185015	0.122175	0.594039	0.3091	0.102508
ZMO0710	-0.232067	0.127364	0.282828	0.0215457	0.551455	5.84074e-08	0.0808727	0.426516
ZMO0711	-0.225376	0.198623	0.0750261	0.663547	0.378226	0.000924762	-0.122197	0.270053
ZMO0712	-0.102352	0.62773	-0.197588	0.16508	0.126679	0.306857	-0.302877	0.00359537
ZMO0713	-0.155646	0.281277	-0.0846563	0.519676	0.326253	0.000483265	-0.0509703	0.5792
ZMO0714	0.0324627	0.858421	-0.213218	0.0489548	-0.000751612	0.994941	0.581642	5.97628e-12
ZMO0715	0.0716517	0.766241	-0.0461348	0.806613	0.53006	5.63688e-06	0.738	7.76859e-12
ZMO0716	-0.0332595	0.879051	-0.0475725	0.791452	0.31809	0.00682399	0.930022	3.9471e-19
ZMO0718	0.209921	0.549976	0.00532117	0.984292	-0.536505	0.000985515	-0.0777345	0.678161
ZMO0719	0.135139	0.635606	-0.172147	0.4274	-0.468928	0.00214401	-0.0515046	0.751345
ZMO0720	-0.101852	0.621393	-0.163974	0.259523	0.0293469	0.837109	0.597411	3.71828e-09
ZMO0721	-0.0908757	0.651157	-0.185917	0.176686	-0.0753539	0.553476	0.010721	0.926878
ZMO0722	-0.413309	4.20517e-05	-0.317174	0.00174515	-0.156734	0.0867912	0.112618	0.19054
ZMO0724	-0.122844	0.529193	0.159103	0.267078	0.412103	0.000156019	0.7319	2.35829e-13
ZMO0725	-0.177384	0.335634	-0.296312	0.0292115	0.0362836	0.791285	0.386091	0.000199573
ZMO0726	-0.0766115	0.811805	-0.155601	0.511394	-0.0331179	0.875112	0.305307	0.0522757
ZMO0727	0.0908942	0.870396	-0.117022	0.756055	0.0159331	0.955004	0.336423	0.150252
ZMO0728	0.156142	0.694896	-0.246123	0.354069	-0.154333	0.498447	0.230438	0.240827
ZMO0731	-0.113941	0.618296	0.157482	0.330156	-0.120569	0.37827	0.166809	0.1629
ZMO0732	-0.0957005	0.682015	0.071866	0.701228	-0.345271	0.00476037	0.178027	0.137438
ZMO0734	-0.019552	0.935955	-0.26253	0.100244	-0.141541	0.322076	-0.180591	0.156643
ZMO0735	-0.203538	0.468224	-0.0719795	0.779372	0.336098	0.0393417	-0.136514	0.381555
ZMO0736	0.154874	0.800794	0.446636	0.268412	0.0850446	0.831662	-1.25684	9.94366e-06
ZMO0737	-0.144425	0.561927	-0.233011	0.18624	0.20192	0.178058	-2.34891	5.53064e-85
ZMO0738	0.0805915	0.815139	-0.479087	0.0118989	-0.170747	0.345147	-0.0996914	0.546403
ZMO0739	0.246233	0.185361	0.0299774	0.884807	-0.361216	0.00393269	-0.233701	0.0591015
ZMO0740	0.0775874	0.837989	-0.552997	0.0138478	-1.13898	3.61459e-10	-1.39068	7.17702e-16
ZMO0743	-0.125103	0.659361	0.0725917	0.759559	0.415559	0.00751031	-0.0622812	0.691856
ZMO0744	-0.101533	0.647981	0.377701	0.00835809	-0.0575853	0.68402	-0.347627	0.00104397
ZMO0745	0.0157215	0.955429	-0.0566852	0.836682	-0.313804	0.0691814	-0.599404	3.48355e-05
ZMO0746	-0.150851	0.585356	0.145043	0.511491	0.420476	0.00988622	-0.200525	0.178304
ZMO0747	-0.241561	0.540695	0.151656	0.657868	0.715075	0.00446571	-0.390495	0.0681145
ZMO0748	2.79983	1.19836e-26	0.0772099	0.833709	-0.683631	0.00808181	-0.454563	0.0669511
ZMO0749	0.274985	0.437748	0.178783	0.555746	-0.52924	0.0102915	0.0572759	0.789263
ZMO0750	0.268868	0.356855	0.355391	0.105849	-0.320062	0.0775004	0.479656	0.00222156
ZMO0751	-0.0922029	0.727446	-0.0507837	0.811645	0.451438	0.00405981	0.978973	2.55557e-12
ZMO0752	-0.26432	0.153624	-0.528728	0.000207399	0.0128247	0.937997	0.024743	0.853419
ZMO0753	0.0961502	0.703555	-0.0602559	0.788207	-0.801458	4.90483e-10	-1.91797	5.16679e-57
ZMO0754	-0.00303387	0.994592	-0.162864	0.418315	-0.820553	1.79684e-09	-1.28683	1.10061e-23
ZMO0756	-0.131881	0.677128	-0.626882	0.0016347	-0.580738	0.000483	0.270544	0.106463
ZMO0757	-0.130922	0.641647	-0.54034	0.00194698	-0.61379	2.96829e-05	0.22428	0.134065
ZMO0758	-0.0215669	0.91937	-0.525593	1.90326e-05	-0.310771	0.00403004	-0.577152	4.01884e-09
ZMO0759	0.075723	0.706491	-0.169052	0.21595	-0.165376	0.144381	-0.697149	3.76838e-13
ZMO0760	0.13072	0.51245	-0.053267	0.75267	-0.0829509	0.513879	-0.900389	3.68096e-20
ZMO0763	0.119001	0.677128	0.114329	0.609803	0.021924	0.908222	0.245342	0.0958689
ZMO0764	0.190921	0.414821	0.0776317	0.710563	0.177695	0.24374	0.227839	0.0915187
ZMO0765	-0.110598	0.610103	-0.352332	0.0115876	0.237961	0.0522454	0.451182	3.54362e-05
ZMO0766	-0.119141	0.439482	0.0814704	0.512319	0.191831	0.0312776	0.152091	0.0678986
ZMO0767	-0.587216	2.67745e-07	-0.219015	0.0872817	0.152225	0.175537	-0.155153	0.122161
ZMO0769	0.0245701	0.900055	-0.103958	0.45406	0.0840477	0.468666	0.409536	5.41867e-06
ZMO0770	0.0673895	0.811805	0.118278	0.554671	0.330582	0.0240567	0.498842	5.81067e-05
ZMO0773	-0.072743	0.815139	-0.608768	0.00097651	-0.285336	0.0940853	-0.710393	2.10687e-06
ZMO0774	-0.093097	0.765826	0.129891	0.537857	-0.232945	0.128872	-0.495692	0.000154686
ZMO0776	-0.269542	0.341423	-0.22362	0.337262	0.629316	0.000336456	1.4877	7.76642e-22
ZMO0777	-0.176932	0.706231	-0.425649	0.154305	-1.22528	1.74085e-08	-1.49448	2.74633e-13
ZMO0778	-0.417712	0.00905757	-0.62857	4.91777e-06	0.017283	0.911896	0.526534	2.46083e-06
ZMO0779	-0.329186	0.0784942	-0.453076	0.00325116	-0.260254	0.0657228	0.764214	3.18606e-10
ZMO0780	-0.315844	0.119235	-0.637067	6.78313e-05	-0.333909	0.0242239	0.939224	1.06574e-12
ZMO0781	-0.362921	0.0398771	-0.107155	0.569412	0.239778	0.0807424	0.238378	0.0547189
ZMO0782	-0.0734506	0.771038	-0.190068	0.251279	0.156211	0.262955	0.423623	0.000353856
ZMO0783	-0.0651994	0.840289	-0.297722	0.152544	0.249783	0.153974	0.575983	0.000150884
ZMO0784	-0.05905	0.832354	-0.19462	0.31017	0.281728	0.0759217	0.171722	0.270599
ZMO0785	0.140768	0.440926	-0.0779597	0.609803	-0.0162426	0.906587	0.155267	0.133589
ZMO0786	-0.387457	0.032803	-0.524346	0.000677871	-0.0340448	0.848459	-1.10538	1.09067e-18
ZMO0787	-0.494103	1.26197e-06	-0.540231	1.06186e-07	-0.192851	0.0437568	-0.132745	0.135426
ZMO0788	-0.573007	2.58762e-06	-0.633528	1.60242e-07	-0.380631	0.000483265	-0.0821633	0.455673
ZMO0789	0.423597	0.0455573	1.14505	3.45065e-12	0.219267	0.183571	-0.608064	1.48665e-05
ZMO0791	0.0148877	0.969508	0.127341	0.60922	1.0349	1.5552e-10	0.520703	0.00079924
ZMO0792	0.0934371	0.737716	0.310847	0.0780472	0.715222	3.46147e-07	0.249033	0.0690841
ZMO0794	-0.139988	0.402896	0.437898	9.07635e-05	0.333318	0.000824871	0.214445	0.0233442
ZMO0795	0.143094	0.645074	0.779176	2.03893e-05	-0.0289429	0.883089	0.0684829	0.651871
ZMO0797	0.321626	0.185361	-0.964724	4.99272e-08	-0.0324162	0.877375	-0.458948	0.00235869
ZMO0798	0.104781	0.732595	0.0288231	0.909227	-0.29477	0.0798382	0.310464	0.0434546
ZMO0799	-0.098003	0.799645	-0.047937	0.866356	-0.058902	0.805084	0.814279	2.70697e-06
ZMO0800	-0.0467325	0.892803	0.0326362	0.910901	-0.068336	0.750572	0.937316	4.36743e-09
ZMO0801	0.217174	0.522069	0.000703087	0.999994	-0.278829	0.168938	0.111941	0.559026
ZMO0803	-0.344489	0.128753	-0.671672	0.000186688	-0.0543545	0.783764	-0.0875819	0.592071
ZMO0804	-0.342541	0.110563	-0.772095	3.53466e-06	-0.254497	0.107188	-0.548239	7.13005e-05
ZMO0805	-0.335259	0.141564	-0.879955	2.6956e-07	-0.311502	0.0561635	-0.203875	0.187138
ZMO0806	0.0353634	0.894163	-0.213755	0.21408	-0.165449	0.265209	0.673621	5.96708e-08
ZMO0807	-0.0304609	0.911543	0.358714	0.0538394	0.306428	0.0574212	1.33373	3.17544e-22
ZMO0809	0.0639074	0.781175	-0.00291459	0.991615	-0.249302	0.0427021	0.304808	0.00771044
ZMO0810	-0.0245614	0.93731	0.058809	0.835125	0.152547	0.47219	0.686235	2.32194e-05
ZMO0811	0.201092	0.416871	0.220974	0.240263	0.475268	0.00158738	0.278091	0.0534976
ZMO0812	0.22957	0.351708	0.737669	8.01398e-06	0.00160091	0.99323	1.00641	2.54584e-14
ZMO0813	0.071438	0.811805	0.548993	0.00170364	-0.186537	0.252908	0.182334	0.220254
ZMO0814	0.0924966	0.765826	0.639256	0.000497501	-0.367233	0.0230465	0.5012	0.000704877
ZMO0818	-0.127086	0.585231	-0.101792	0.587745	-0.279018	0.0237944	-0.275587	0.015538
ZMO0819	-0.368419	0.0202968	-0.487932	0.000266407	-0.271369	0.0240567	0.30595	0.00558077
ZMO0820	-0.0353341	0.892803	-0.0340822	0.878417	0.395	0.00402176	0.152169	0.260049
ZMO0821	-0.0690114	0.783158	-0.188184	0.237693	0.101254	0.479016	-1.05386	3.26405e-22
ZMO0822	-0.185517	0.509222	0.382202	0.0311141	0.12029	0.48013	0.0934166	0.510342
ZMO0823	-0.0652848	0.840289	0.0658361	0.787585	0.265758	0.11303	-0.581052	5.78777e-05
ZMO0824	-0.129217	0.519681	0.00312905	0.984674	0.169366	0.150155	-0.699843	4.7978e-13
ZMO0825	-0.228371	0.229942	0.071695	0.703085	0.404249	0.00119559	0.544399	1.10992e-06
ZMO0826	-0.145723	0.39234	0.0371691	0.811645	0.209887	0.0475376	0.113909	0.246282
ZMO0827	-0.17853	0.157313	-0.0564212	0.664339	0.114166	0.239851	-0.0473891	0.596532
ZMO0828	-0.447538	0.0142929	-0.365527	0.0313157	0.154703	0.345147	-0.264592	0.0513226
ZMO0829	-0.217566	0.15529	-0.230681	0.0743269	0.11581	0.324441	-0.0133197	0.90574
ZMO0830	-0.281055	0.228827	-0.183832	0.36642	0.232553	0.162856	0.199808	0.186676
ZMO0831	-0.298806	0.214551	-0.176292	0.412739	0.139038	0.438619	0.371366	0.0130468
ZMO0832	-0.335963	0.0820571	-0.346933	0.0373802	0.0790685	0.631746	0.169594	0.215856
ZMO0833	-0.11256	0.468224	-0.220539	0.0452365	-0.0542348	0.613702	-0.0329545	0.73037
ZMO0834	-0.174258	0.0609302	-0.166129	0.048996	0.0367911	0.655805	0.00632785	0.932628
ZMO0835	-0.207049	0.335634	-0.151854	0.391024	-0.0356834	0.834586	0.676946	8.53777e-08
ZMO0836	-0.16912	0.530729	-0.0924282	0.684347	0.0546071	0.775894	0.486613	0.000806614
ZMO0837	-0.120055	0.520118	-0.184229	0.153829	-0.339634	0.000721697	-0.880353	4.0195e-22
ZMO0840	0.155526	0.374711	0.133927	0.329845	0.584255	1.78515e-08	0.102543	0.340185
ZMO0841	-0.0745659	0.815139	0.0601737	0.818747	0.479396	0.00587309	0.804186	2.75197e-07
ZMO0842	0.0355016	0.87633	0.317351	0.0223636	0.465853	5.68987e-05	-0.198642	0.0727257
ZMO0843	-0.0687425	0.675551	-0.0696787	0.587745	0.250206	0.0045776	0.326574	5.44093e-05
ZMO0844	-0.0376956	0.880425	-0.296136	0.0650738	0.224668	0.105335	-0.402741	0.000946686
ZMO0845	-0.281082	0.0235324	-0.160435	0.179795	0.317478	0.000724279	0.26603	0.00267248
ZMO0846	-0.253742	0.0657546	-0.203028	0.0954774	-0.149467	0.15632	-0.121725	0.209842
ZMO0847	0.174247	0.380714	0.0565032	0.756431	0.159414	0.205358	-0.312359	0.00398918
ZMO0849	-0.320515	0.0837771	-0.175528	0.305401	-0.327447	0.0114703	-0.218343	0.069534
ZMO0850	0.133635	0.585356	0.264761	0.11283	0.0436543	0.793264	0.148918	0.25778
ZMO0851	0.193745	0.127364	-0.116967	0.303811	-0.0168403	0.878108	-0.0799032	0.366909
ZMO0852	-0.0780205	0.766241	-0.196844	0.25738	-0.393271	0.00238367	0.571225	2.05898e-06
ZMO0853	-0.0717596	0.690393	0.133431	0.268988	-0.204341	0.0281597	0.312358	0.00027083
ZMO0854	-0.202483	0.368342	-0.122824	0.549476	0.138526	0.38606	0.605747	9.3436e-06
ZMO0855	0.0501037	0.858421	-0.152256	0.394935	0.0277567	0.872282	0.109536	0.414229
ZMO0856	-0.13948	0.661165	-0.296061	0.196365	0.22916	0.25242	-0.0204275	0.918229
ZMO0857	-0.111453	0.703555	-0.387337	0.0493931	0.238196	0.169117	0.49125	0.00135242
ZMO0859	0.164387	0.554665	-0.122434	0.585339	-0.197439	0.249423	-0.142335	0.351714
ZMO0860	-0.281244	0.402896	0.168013	0.525034	-0.0681095	0.765506	-0.286969	0.0928985
ZMO0861	0.0157061	0.952708	0.713726	9.25102e-06	0.728074	1.40498e-07	1.76582	1.41706e-43
ZMO0862	0.277221	0.160404	-0.0494302	0.807721	-0.538301	3.0817e-05	-0.347575	0.00535874
ZMO0863	-0.126297	0.597034	-0.372515	0.0324152	0.271171	0.0935545	0.0966202	0.514428
ZMO0865	-0.133972	0.473009	0.0082744	0.965407	0.358352	0.000985515	0.552576	1.75348e-08
ZMO0866	-0.343143	0.0699566	-0.0880805	0.666281	0.270269	0.0638996	-0.248106	0.0605738
ZMO0867	-0.0946545	0.57667	0.0503282	0.731855	0.416231	2.14504e-05	0.702871	7.56167e-16
ZMO0868	-0.176956	0.354205	-0.0469765	0.794642	0.226799	0.0703113	0.714736	1.21813e-11
ZMO0869	-0.135965	0.43333	-0.385223	0.000825028	-0.0313739	0.799491	0.127737	0.195398
ZMO0870	-0.0545444	0.763083	-0.196615	0.0862727	-0.141362	0.169791	0.427594	1.15262e-06
ZMO0871	-0.12384	0.538014	0.202982	0.155366	0.256398	0.0274866	0.845277	9.21928e-17
ZMO0872	-0.249612	0.197044	0.0831764	0.667732	0.471758	0.00026448	0.149326	0.236115
ZMO0873	-0.121414	0.660866	0.00154872	0.997536	-0.130484	0.428644	-1.13092	1.39279e-19
ZMO0874	0.0223378	0.918907	-0.102219	0.519676	-0.227871	0.0432214	0.0233367	0.838129
ZMO0875	0.146093	0.522069	0.300321	0.0543382	-0.0119217	0.94134	-0.0518498	0.691856
ZMO0876	0.00993413	0.97559	-0.495178	0.00533267	-0.250391	0.121369	-0.544389	0.000118221
ZMO0878	0.745282	1.02443e-08	0.502899	0.000174371	-0.291157	0.0134467	0.0544943	0.649416
ZMO0880	0.0936164	0.832354	0.339956	0.241422	0.0279477	0.920155	-0.230626	0.297879
ZMO0882	0.309425	0.326403	0.57597	0.0101565	-0.188275	0.37827	-0.187828	0.32393
ZMO0883	0.339334	0.620297	0.166666	0.748344	0.189704	0.638936	0.344423	0.304027
ZMO0884	-0.188925	0.614444	-0.297577	0.299282	0.614806	0.00482829	0.211642	0.334822
ZMO0885	-0.223731	0.857286	-0.0419556	0.957332	-0.794395	0.113432	-0.635521	0.178304
ZMO0886	0.103795	0.76318	-0.0465411	0.861468	-0.0951066	0.643922	0.229944	0.170681
ZMO0888	0.208355	0.597756	-0.34163	0.212177	-0.427268	0.0556889	1.17588	2.71481e-09
ZMO0889	-0.0829601	0.862328	-0.359427	0.197401	-0.948713	9.32197e-06	-0.261824	0.228852
ZMO0890	-0.127179	0.677649	-0.229578	0.289779	-0.163424	0.37953	0.176854	0.283817
ZMO0892	-0.00441811	0.988076	0.259181	0.0120753	-0.166281	0.0661107	1.24522	1.64089e-59
ZMO0893	0.0226284	0.915316	0.0348288	0.840116	-0.0780255	0.544936	-0.454468	2.71129e-06
ZMO0894	-0.0454158	0.840289	-0.0720873	0.688678	-0.0495805	0.731271	-1.08577	2.42249e-30
ZMO0896	-0.163443	0.466358	-0.195251	0.249677	0.602703	9.07664e-06	1.17954	3.20365e-22
ZMO0899	-0.120788	0.511424	-0.0362891	0.815874	0.260183	0.0133606	0.539318	1.44738e-08
ZMO0900	-0.112461	0.631856	-0.123623	0.488651	-0.727703	4.90483e-10	0.519726	3.88793e-06
ZMO0902	-0.0465787	0.880425	0.769134	1.13046e-06	0.0727098	0.664869	0.0551215	0.691856
ZMO0903	0.018626	0.93731	0.433704	0.00417136	0.368344	0.0045077	0.908452	7.2402e-15
ZMO0904	0.0427625	0.850293	-0.0643693	0.71486	-0.534626	1.65084e-06	-0.306189	0.00450383
ZMO0905	-0.308849	0.0781911	-0.283318	0.0635736	0.170635	0.203907	-0.359623	0.00187005
ZMO0907	-0.30753	0.0352651	-0.24049	0.073902	-0.102232	0.404859	-0.090744	0.404532
ZMO0908	0.083622	0.814841	0.652508	0.00150096	0.0703883	0.742991	-1.36253	1.29869e-17
ZMO0909	0.0593495	0.880727	0.240677	0.373407	-0.0493354	0.847937	0.282037	0.152663
ZMO0910	-0.0404685	0.892803	0.0765469	0.753697	-0.145026	0.404859	0.112416	0.475988
ZMO0911	-0.183347	0.247079	-0.0407291	0.802883	0.308211	0.00287992	0.179586	0.0671673
ZMO0912	-0.468282	0.0390829	0.419406	0.035265	-0.0212901	0.917124	1.07776	2.58864e-13
ZMO0913	0.110821	0.618296	-0.0989659	0.567034	-0.315673	0.0079298	0.39681	0.000297032
ZMO0914	0.250903	0.447347	0.118516	0.684089	-0.395465	0.0444334	0.963099	3.02742e-08
ZMO0915	0.390169	0.189868	0.310856	0.221576	-0.118729	0.611647	-0.153821	0.443522
ZMO0916	0.334686	0.313428	0.270318	0.301733	-0.0791452	0.738303	-0.416334	0.0249798
ZMO0917	-0.00614176	0.994564	0.12189	0.61721	-0.101495	0.611945	-0.992482	9.5979e-11
ZMO0918	0.17626	0.706231	-0.267588	0.409569	-0.823635	0.000655434	-0.562298	0.0151347
ZMO0919	0.0114375	0.968741	-0.111705	0.602104	-0.563702	0.000118669	-1.35735	3.3844e-24
ZMO0920	-0.407841	0.277957	-0.195921	0.55028	-0.773912	0.000397787	-0.815674	7.07484e-05
ZMO0921	0.0553936	0.829167	-0.179961	0.301733	0.253762	0.0574212	-0.739442	1.24942e-10
ZMO0922	-0.00598329	0.989979	-0.149268	0.374217	0.278368	0.0237944	-0.729088	1.3289e-12
ZMO0923	0.158719	0.277957	-0.0572907	0.679571	-0.273872	0.00240636	-0.481578	4.70903e-09
ZMO0924	0.0229512	0.928749	0.056069	0.792283	-0.463878	0.000553331	-0.160813	0.233283
ZMO0925	-0.293773	0.34369	0.0888178	0.758104	-0.611053	0.000730807	-1.24837	4.9395e-14
ZMO0926	-0.125455	0.582737	0.391244	0.00606662	0.118544	0.388571	-1.27972	3.34968e-32
ZMO0927	-0.0714892	0.769486	-0.237011	0.114225	-0.192886	0.138321	-0.348961	0.00473184
ZMO0928	-0.181827	0.471719	0.129872	0.518303	0.306676	0.0385242	0.416536	0.000693992
ZMO0935	0.358382	0.236044	-0.100847	0.72306	-0.459854	0.019233	-0.727071	4.79952e-05
ZMO0936	-0.573238	0.00366727	-0.515454	0.00533267	0.219918	0.220107	-0.307232	0.0437383
ZMO0937	-0.224717	0.522069	-0.409556	0.0841427	-0.47645	0.0138695	-0.437023	0.0162315
ZMO0938	-0.237177	0.138402	-0.223647	0.0989167	0.0600611	0.64791	0.0404915	0.720405
ZMO0939	0.115147	0.691521	0.075791	0.750572	0.0495483	0.79165	-0.0715059	0.644945
ZMO0940	0.253277	0.401359	0.0319114	0.908768	0.151955	0.444464	-0.184182	0.28829
ZMO0941	0.13185	0.686174	-0.0580398	0.840116	-0.093001	0.651185	0.110748	0.521257
ZMO0942	0.208925	0.447347	-0.210959	0.304758	-0.300693	0.0653682	-0.637364	9.53981e-06
ZMO0945	0.151427	0.580719	0.183196	0.352959	0.521246	0.000320384	0.550727	4.72264e-05
ZMO0946	-0.0444289	0.900585	-0.28393	0.329228	0.108892	0.672799	-0.0910155	0.688549
ZMO0947	-0.328807	0.0836776	-0.386282	0.0212363	0.8922	2.69847e-09	0.840176	1.55892e-09
ZMO0948	0.0724537	0.821663	-0.25324	0.221321	-0.488474	0.00186775	-0.699234	1.42278e-06
ZMO0949	0.164374	0.580719	0.274029	0.185657	-0.0883757	0.647402	-0.119182	0.469753
ZMO0950	0.00637855	0.988908	-0.236583	0.192329	-0.172645	0.28983	-0.512966	0.000338484
ZMO0951	-0.176162	0.437748	-0.416361	0.0083676	-0.238876	0.0977486	-0.385487	0.0044468
ZMO0952	0.108908	0.783158	-0.443882	0.0593867	0.0268067	0.921968	0.267036	0.20803
ZMO0955	0.189006	0.568263	-0.145105	0.601288	-0.194466	0.332214	-0.949458	7.23752e-10
ZMO0956	-0.0472186	0.861199	0.0118339	0.964812	0.549595	0.000229764	0.453925	0.000366503
ZMO0957	-0.486241	0.00694079	-0.0854444	0.686983	0.257821	0.0841038	0.353997	0.00683756
ZMO0958	-0.247581	0.108718	-0.123665	0.401321	0.0591489	0.66372	-0.282911	0.00679409
ZMO0961	-0.187356	0.436688	-0.249066	0.167581	0.111961	0.535108	-0.320316	0.0199146
ZMO0962	0.167276	0.598797	-0.065481	0.807461	0.513241	0.00437456	0.675947	2.61531e-05
ZMO0963	0.219427	0.51245	0.12773	0.646719	0.565392	0.00224746	0.690767	6.77234e-05
ZMO0964	0.496809	0.0294045	0.416622	0.041875	0.281402	0.114587	-0.440984	0.00489067
ZMO0965	0.00728414	0.991108	-0.275607	0.13097	0.366311	0.0133606	0.534744	7.27772e-05
ZMO0966	-0.328276	0.16508	-0.223804	0.284199	0.315152	0.0561635	0.489111	0.000829939
ZMO0967	-0.522092	0.029291	-0.119425	0.667732	-0.0945683	0.652551	-0.155548	0.357168
ZMO0969	-0.513274	0.0132964	-0.249431	0.231773	0.310809	0.0760332	0.39124	0.00987248
ZMO0970	-0.329481	0.0364789	-0.149387	0.35755	0.0841276	0.554605	0.439093	5.5627e-05
ZMO0971	-0.212949	0.15393	-0.268933	0.034508	0.10344	0.38045	0.129132	0.206567
ZMO0972	-0.39866	0.00641374	0.0939043	0.576042	0.350634	0.00262085	0.372705	0.000610455
ZMO0973	-0.327563	0.0215878	-0.221618	0.098019	-0.4176	5.78683e-05	-0.205242	0.0456709
ZMO0974	-0.308283	0.0677393	-0.206286	0.179795	-0.307604	0.0108849	0.161825	0.171447
ZMO0975	-0.498433	0.0529741	-0.311944	0.246548	0.687611	0.00443938	0.54616	0.00735679
ZMO0976	0.659979	0.00673922	0.138616	0.627421	-0.612922	0.000967512	-0.30809	0.0915187
ZMO0978	-0.0900431	0.751828	-0.0570145	0.801302	0.358569	0.0417741	0.214711	0.173276
ZMO0979	-0.390807	0.0319449	0.610582	6.37152e-05	0.349182	0.0122473	-0.497126	1.09634e-05
ZMO0980	0.0397327	0.858421	0.00284025	0.988903	0.010933	0.937121	0.389936	8.95008e-05
ZMO0981	0.150627	0.665769	-0.0205323	0.959866	-0.29325	0.139425	0.254421	0.172804
ZMO0982	0.0717086	0.870624	0.0691035	0.839519	-0.471122	0.0385242	1.25649	4.15149e-10
ZMO0983	0.0573705	0.832354	0.230113	0.197401	-0.298175	0.0361577	0.805468	1.10077e-10
ZMO0984	0.0542198	0.811252	0.1345	0.364399	-0.289068	0.00873468	-0.388724	0.00012455
ZMO0985	0.134296	0.610103	-0.283121	0.107107	-0.13299	0.403561	0.0164865	0.913568
ZMO0986	0.204733	0.319032	-0.0653026	0.731641	0.193872	0.148159	-0.221375	0.0686172
ZMO0987	0.10395	0.760475	-0.430145	0.0314814	-0.0420663	0.842033	0.128315	0.446868
ZMO0989	0.388817	0.314623	0.467761	0.122408	-0.305046	0.249122	-0.573997	0.0124265
ZMO0992	-0.772344	1.32232e-07	-0.904413	3.05254e-10	-0.257281	0.0706836	0.173452	0.189017
ZMO0994	0.329217	0.136801	-0.363926	0.04725	-0.471893	0.00139643	-0.972703	6.62432e-13
ZMO0996	0.224049	0.185361	0.956005	2.11069e-16	0.560067	2.23052e-07	0.917256	3.27436e-19
ZMO0997	0.135687	0.755892	-0.0961318	0.765316	0.128476	0.608897	-0.149414	0.489648
ZMO0998	0.178898	0.542033	-0.0770837	0.75267	-0.319364	0.0592762	-0.0634133	0.711671
ZMO0999	0.0902575	0.765324	0.0613869	0.798213	0.193461	0.276125	0.447815	0.00168429
ZMO1000	-0.0206301	0.947154	-1.02555	2.96788e-06	-0.712198	0.000226312	-0.592598	0.00113219
ZMO1001	-0.472668	0.0352651	-0.0107237	0.967622	0.197892	0.28407	-0.0925443	0.577506
ZMO1002	-0.0575755	0.821663	-0.208719	0.195803	0.117853	0.40957	0.0895533	0.475988
ZMO1003	-0.198934	0.278721	-0.371837	0.00756362	0.229187	0.071342	-0.0289653	0.810007
ZMO1004	-0.199704	0.335634	-0.38796	0.0135554	0.158801	0.296705	-0.131967	0.31569
ZMO1005	-0.112145	0.659361	0.0436657	0.833709	-0.316512	0.0183983	-1.00275	2.47962e-17
ZMO1006	-0.165383	0.437748	0.167588	0.288976	-0.0608293	0.666785	-0.503428	3.78946e-06
ZMO1007	-0.0750958	0.779218	-0.36332	0.0290814	0.0943808	0.570054	-0.731759	4.28659e-09
ZMO1008	-0.0111317	0.960066	-0.12993	0.379998	-0.144047	0.228725	-0.546156	2.49951e-08
ZMO1009	-0.853169	1.36847e-11	-1.201	6.0852e-22	-0.600791	2.92242e-07	-0.494562	8.61297e-06
ZMO1010	0.10938	0.681188	0.468813	0.00365065	-0.0763526	0.643922	-0.647293	6.97449e-07
ZMO1012	-0.342906	0.220191	0.648759	0.00570803	1.01474	5.05309e-06	2.42489	8.21614e-35
ZMO1013	-0.146499	0.59279	0.131453	0.567596	0.588692	0.000273308	1.54088	2.80538e-25
ZMO1015	-0.131706	0.556933	-0.213356	0.172596	-0.188465	0.152285	0.0800203	0.528408
ZMO1016	-0.0270982	0.901481	-0.108053	0.497014	-0.10286	0.420628	-0.243957	0.0249798
ZMO1017	-0.0758377	0.78711	0.100863	0.64328	0.0174156	0.921968	0.474014	0.000617958
ZMO1018	-0.139002	0.634863	-0.0526367	0.82406	0.180449	0.310134	0.304504	0.049859
ZMO1019	-0.313658	0.0972431	-0.106644	0.587745	-0.313108	0.018315	-0.0576621	0.666309
ZMO1020	-0.603417	0.0131777	0.290011	0.221321	0.282885	0.152285	1.87426	1.0298e-30
ZMO1021	0.115745	0.574607	-0.0310304	0.86877	-0.365337	0.000919118	-0.429579	2.85766e-05
ZMO1022	0.0523229	0.781706	0.332721	0.00260566	0.124161	0.234834	-0.0852297	0.352726
ZMO1023	0.0370801	0.852423	0.419213	0.000205943	0.326133	0.00110837	0.143761	0.129458
ZMO1025	0.265809	0.31658	0.363791	0.0636781	0.766226	7.00851e-07	0.855004	3.41051e-09
ZMO1026	0.351011	0.151424	0.102052	0.688678	0.258751	0.155127	0.550638	0.000719672
ZMO1027	0.178115	0.522069	0.342059	0.0736578	0.663852	2.96829e-05	1.4882	4.37632e-26
ZMO1029	-0.126646	0.598778	0.343086	0.0269438	-0.0518695	0.736474	0.861673	6.56226e-14
ZMO1030	-0.386959	0.0951948	0.248772	0.233052	0.322316	0.0575078	0.671688	3.432e-06
ZMO1032	0.00736517	0.966397	0.0749472	0.57688	0.41563	9.98011e-06	0.177686	0.0384482
ZMO1033	0.0508786	0.784705	0.173596	0.148349	0.14696	0.144284	0.0118291	0.90628
ZMO1034	0.104709	0.751828	-0.421511	0.0493931	-0.904131	6.74752e-08	-0.956354	1.48688e-09
ZMO1036	0.132692	0.582737	-0.368877	0.0167255	-0.0294644	0.859668	-0.156939	0.219582
ZMO1039	0.393524	0.0216981	0.451311	0.0025778	0.34276	0.009393	0.593806	6.01397e-07
ZMO1040	0.126443	0.659282	0.666444	0.000175744	-0.0687755	0.710041	0.010408	0.946585
ZMO1041	-0.322804	0.1154	-0.174679	0.348803	-0.261562	0.0704066	0.354387	0.00562284
ZMO1042	-0.381677	0.00317574	-0.230254	0.0663483	-0.317592	0.00154217	0.662103	3.97706e-13
ZMO1043	-0.0705719	0.703841	-0.351607	0.00174982	-0.441301	2.01983e-06	0.112729	0.23751
ZMO1044	-0.422864	0.0900333	-0.767222	0.000118638	0.115797	0.585737	-0.187523	0.300415
ZMO1045	-0.52843	0.0215636	0.369921	0.0492539	-0.268385	0.0850901	-0.358281	0.00928181
ZMO1047	-0.29127	0.127364	-0.307551	0.0498918	-0.68574	1.62033e-08	-0.245966	0.0431287
ZMO1048	-0.372733	0.0716774	-0.289467	0.114167	-0.337527	0.0235411	-0.186085	0.195207
ZMO1049	-0.420402	0.0421377	-0.311455	0.0989436	-0.190147	0.248638	-0.672372	8.90051e-07
ZMO1050	-0.148595	0.335634	-0.170886	0.148349	-0.314543	0.000724279	-0.143859	0.108216
ZMO1052	0.00883228	0.988908	-0.302393	0.11283	0.368309	0.0190531	-0.177607	0.246282
ZMO1054	0.0494208	0.832354	0.449053	0.000847534	0.281068	0.0175512	0.391229	0.000277118
ZMO1055	-0.481413	0.00220256	-0.091964	0.619116	-0.266201	0.0395017	-0.0910146	0.472321
ZMO1056	0.125516	0.564456	0.537366	0.00013716	0.423114	0.00075709	0.278608	0.014067
ZMO1057	0.153985	0.595686	0.410842	0.0492539	0.210599	0.283771	-0.387526	0.0103629
ZMO1059	0.14143	0.630339	-0.0308714	0.892479	0.155733	0.386987	-0.180598	0.255831
ZMO1060	0.446969	0.101702	0.0486512	0.88017	-0.350799	0.0779104	-0.26361	0.158681
ZMO1061	0.407913	0.0373602	0.831458	1.51307e-07	0.67945	1.07712e-06	0.328965	0.0100772
ZMO1062	0.105776	0.832354	-0.13789	0.806613	-0.626162	0.062226	-0.168328	0.615098
ZMO1063	0.0842889	0.842042	-0.298077	0.399352	-0.258008	0.3641	-0.47757	0.0514179
ZMO1064	-0.0167613	0.988908	-0.0801659	0.888494	-0.13513	0.706885	-0.250981	0.414229
ZMO1065	0.0439181	0.892803	-0.162726	0.623281	-0.0976781	0.696281	-0.293192	0.158234
ZMO1067	0.00126615	0.991815	-0.187849	0.684347	0.0413235	0.90911	-0.455944	0.105786
ZMO1068	-0.0134723	0.996954	-0.184828	0.716929	0.0280649	0.942502	-0.323975	0.294773
ZMO1069	0.0443512	0.880184	0.0471084	0.840116	0.939852	5.40239e-09	0.0137847	0.928031
ZMO1070	0.244093	0.273493	0.408612	0.0138478	0.290031	0.0456312	0.056375	0.69053
ZMO1071	0.0385326	0.853785	0.494848	2.03893e-05	0.339242	0.000985515	-0.487105	2.44815e-07
ZMO1072	-0.031773	0.909034	-0.21935	0.283226	0.266133	0.116497	0.124231	0.440805
ZMO1075	-0.200868	0.518046	-0.0122722	0.966762	0.424806	0.0175497	0.338718	0.0470332
ZMO1076	0.444919	0.597034	0.294127	0.652683	-0.481934	0.312633	-0.221573	0.616104
ZMO1077	-0.269971	0.279552	-0.307686	0.13249	0.448181	0.00778556	0.31987	0.051524
ZMO1078	0.177356	0.471941	0.0208234	0.929335	0.0893255	0.585281	0.655906	4.89296e-07
ZMO1079	-0.208785	0.454144	-0.220296	0.3088	0.532716	0.00130275	0.162786	0.340533
ZMO1081	-0.709887	7.74919e-05	-0.547959	0.00276025	-0.498688	0.00177977	-1.16278	1.62853e-15
ZMO1083	-0.425528	0.0249823	0.510195	0.00148761	0.186841	0.210892	0.678104	4.27265e-08
ZMO1084	-0.406555	0.00508907	0.18144	0.208866	0.132691	0.283054	-0.0537101	0.632373
ZMO1085	-0.337788	0.000616591	-0.0430955	0.731193	-0.0363125	0.714083	0.261981	0.000620867
ZMO1086	-0.417158	0.00325995	-0.445946	0.000529729	-0.419301	0.000180393	-0.0623777	0.593675
ZMO1087	-0.181891	0.402896	-0.221625	0.165415	-0.15435	0.269787	-0.22	0.0749438
ZMO1088	-0.230867	0.250414	-0.720588	2.71376e-07	-0.435132	0.000613982	-0.930804	2.87507e-15
ZMO1089	-0.221439	0.0691513	-0.361608	0.000238632	-0.115828	0.21759	-0.0665253	0.453618
ZMO1090	0.0327156	0.911706	0.0125845	0.965407	-0.378945	0.0114618	0.212984	0.152792
ZMO1091	-0.113451	0.52054	0.0738766	0.614259	-0.0745771	0.535545	0.249473	0.0119185
ZMO1092	-0.0886316	0.621393	0.0473156	0.754223	0.0612646	0.592867	-0.480761	5.8334e-08
ZMO1093	-0.0839662	0.597034	0.0199266	0.889088	0.00238371	0.982948	-0.308588	0.000354409
ZMO1094	-0.169626	0.520118	0.00746972	0.976385	-0.068997	0.696767	-0.463246	0.000858108
ZMO1095	-0.217333	0.761871	-0.0771742	0.905081	0.173552	0.644728	-0.799543	0.00692231
ZMO1096	-0.0843166	0.828592	0.0116239	0.966762	-0.481422	0.00942648	0.114852	0.537905
ZMO1097	0.29036	0.0752734	0.0560966	0.752562	-0.77199	2.40056e-13	-0.16238	0.148207
ZMO1098	0.0877666	0.693827	0.162878	0.288976	-0.289372	0.0143325	0.0198688	0.873332
ZMO1099	-0.0426084	0.870396	0.0173385	0.932516	0.0883612	0.556791	0.585367	5.10887e-07
ZMO1100	0.0223716	0.923826	-0.215498	0.197648	-0.0621466	0.684868	0.343933	0.00413893
ZMO1101	-0.150161	0.634666	-0.070319	0.788207	0.163299	0.376963	0.956781	2.55236e-11
ZMO1102	0.115186	0.691521	0.453865	0.014453	0.242604	0.144284	1.167	6.38804e-17
ZMO1105	-0.00106538	0.994592	0.11084	0.602104	0.0925058	0.594039	0.100242	0.505024
ZMO1107	0.00312742	0.994813	-0.203083	0.260071	-1.0675	2.58634e-16	-0.710852	2.56785e-08
ZMO1109	0.151103	0.598797	-0.257204	0.20369	-0.597508	0.000113527	-0.140853	0.37105
ZMO1111	-0.159294	0.582737	0.255589	0.181407	-0.632099	1.27731e-05	-1.21251	3.80152e-20
ZMO1112	-0.13402	0.621393	-0.00307818	0.988903	0.438423	0.00287203	-1.4929	2.91166e-31
ZMO1113	0.282754	0.393806	-0.662714	0.00270471	-0.699636	0.000191285	-0.576029	0.00113455
ZMO1114	-0.0158522	0.961328	0.203237	0.380619	0.210084	0.296705	0.522471	0.00141117
ZMO1115	-0.0802771	0.706491	-0.0506763	0.781878	0.299591	0.0134467	0.645987	2.14372e-10
ZMO1116	-0.598689	0.098253	-0.301482	0.35755	0.746069	0.00318052	0.617038	0.00996766
ZMO1117	-0.718625	0.020865	-0.414483	0.152544	0.33524	0.175985	0.283453	0.214944
ZMO1118	-0.23259	0.341423	0.137414	0.520735	0.395955	0.00942648	0.311986	0.0287906
ZMO1121	-0.105162	0.693827	0.289234	0.0920243	-0.0776958	0.639667	-0.0739144	0.601606
ZMO1122	0.0293283	0.919337	0.189262	0.348662	-0.0964096	0.586379	-0.865725	3.55005e-10
ZMO1124	0.185153	0.415412	-0.111203	0.558178	-0.0671243	0.665034	0.263834	0.0361284
ZMO1125	0.00228441	0.992755	0.115582	0.437018	0.343408	0.00135252	0.682042	1.98229e-12
ZMO1127	0.120914	0.662883	0.174163	0.376154	0.543867	0.000186062	0.803676	2.92141e-09
ZMO1128	0.123711	0.399615	0.0735217	0.552616	0.324585	0.00016583	0.489596	1.28821e-10
ZMO1129	0.26351	0.368342	0.350904	0.104951	-0.0921611	0.652809	0.501126	0.00182588
ZMO1130	0.168406	0.521639	0.262785	0.153418	-0.163381	0.310134	0.221311	0.115711
ZMO1131	-0.0416485	0.906403	0.00443311	0.981618	-0.484671	0.00279504	-0.0475696	0.779296
ZMO1132	-0.022595	0.94539	-0.0242267	0.92802	-0.133257	0.41685	-0.465771	0.000548481
ZMO1133	0.274219	0.221729	-0.166636	0.389774	-0.333064	0.0240567	-0.14702	0.309669
ZMO1134	0.0613577	0.846928	0.0714162	0.783389	-0.101314	0.591463	0.405181	0.00736121
ZMO1135	0.0374549	0.906403	-0.11681	0.609803	0.246599	0.142885	0.292992	0.0533077
ZMO1136	-0.263106	0.0914321	-0.0195055	0.910433	0.195462	0.0890275	-0.519882	1.41564e-07
ZMO1137	-0.114469	0.585231	-0.113307	0.474096	-0.20711	0.0805359	-0.0715936	0.534476
ZMO1138	0.414822	0.129745	0.298215	0.216339	0.407364	0.0351508	-0.20451	0.267404
ZMO1139	0.169818	0.561927	-0.054814	0.822249	0.498932	0.00155625	0.846281	4.94915e-09
ZMO1140	0.0842709	0.820389	-0.0176097	0.942754	0.587196	0.000701598	0.924664	6.85818e-09
ZMO1141	0.122544	0.665769	0.0257336	0.91921	0.110925	0.5237	0.128496	0.392377
ZMO1142	0.76532	8.91223e-06	-0.42212	0.0216761	-0.27166	0.0890275	-0.20136	0.178304
ZMO1143	-0.10208	0.761871	0.556391	0.00480429	0.103994	0.598613	-0.384115	0.0103629
ZMO1144	-0.410342	0.0686954	0.433607	0.036723	0.559806	0.00240894	-0.0330773	0.844573
ZMO1145	-0.112068	0.727446	-0.555598	0.005963	-0.294018	0.109676	0.18046	0.304027
ZMO1146	-0.189287	0.402896	-0.707125	2.06169e-06	0.00234371	0.989369	0.143931	0.283224
ZMO1147	-0.0359648	0.904617	-0.54116	0.0040429	-0.10822	0.569557	-0.203923	0.202796
ZMO1148	-0.195387	0.197044	-0.146587	0.25738	-0.186247	0.0737606	0.154973	0.110632
ZMO1149	-0.262977	0.160404	0.0159428	0.942777	-0.0825831	0.584	-0.284505	0.0189473
ZMO1150	-0.102539	0.643981	-0.121758	0.474096	0.302787	0.0178954	-0.0913598	0.473394
ZMO1151	-0.261413	0.278721	-0.125159	0.576042	0.57188	0.000774755	0.193354	0.240827
ZMO1152	-0.217105	0.217188	-0.241197	0.0964755	0.367041	0.00327465	0.214238	0.0844588
ZMO1153	-0.169773	0.415412	-0.399439	0.00533267	0.0202204	0.897704	-0.223512	0.0768575
ZMO1154	-0.144181	0.546425	-0.318729	0.0562349	0.450628	0.00123681	0.302806	0.0288365
ZMO1155	-0.0234471	0.934759	-0.0388833	0.889088	-0.25187	0.169403	-0.0631854	0.723437
ZMO1156	4.16371e-05	0.998429	0.205859	0.260071	-0.210265	0.161563	0.125403	0.373921
ZMO1158	0.208037	0.519681	-0.120656	0.657868	-0.663088	0.000149769	-0.652764	7.3e-05
ZMO1159	-0.306082	0.171347	-0.0976371	0.667732	0.531687	0.000556839	0.477607	0.000602074
ZMO1160	-0.0964216	0.73218	-0.209405	0.284295	0.448376	0.00334304	0.550379	7.13005e-05
ZMO1162	-0.286741	0.137364	-0.130251	0.48362	-0.406798	0.00135113	-1.23675	1.46448e-27
ZMO1163	-0.0552151	0.828592	-0.180136	0.257798	-0.603191	3.46147e-07	-0.90578	3.03826e-16
ZMO1164	-0.0864115	0.722161	-0.0407043	0.833709	-0.440288	0.000330137	-0.517938	4.37475e-06
ZMO1166	0.0774892	0.808411	0.0780394	0.743409	0.114602	0.509892	0.665687	1.44916e-06
ZMO1167	-0.14802	0.522069	0.0282187	0.892479	0.585298	1.0076e-05	0.941621	1.6344e-15
ZMO1169	-0.179759	0.537506	0.398661	0.033598	0.160094	0.353711	-0.294663	0.03945
ZMO1170	0.146248	0.621393	0.326481	0.0920243	-0.0160706	0.934648	-0.73186	2.52542e-08
ZMO1171	0.185191	0.439482	0.264011	0.120363	0.0360613	0.831906	-1.0032	4.6778e-17
ZMO1172	0.211125	0.541459	-0.181869	0.511827	-0.270659	0.191097	-0.349529	0.0601088
ZMO1173	-0.186315	0.411626	0.0808214	0.685143	0.0502305	0.753665	-0.451328	0.000192827
ZMO1174	-0.313854	0.173458	0.501874	0.00507145	0.401706	0.00965888	-0.299002	0.0394683
ZMO1176	0.10884	0.713514	0.620836	0.000582276	0.193344	0.261545	0.194563	0.207109
ZMO1177	0.297681	0.0939584	0.447527	0.00182086	-0.0498458	0.738525	-0.584777	1.65159e-07
ZMO1178	0.18303	0.468224	0.412664	0.0152057	0.0181469	0.918166	-1.03983	2.33633e-16
ZMO1179	-0.0672224	0.804495	0.356784	0.0209403	-0.310411	0.0164363	0.805604	2.72676e-12
ZMO1180	-0.0485884	0.828592	0.152756	0.283392	-0.402042	0.000150333	0.584581	3.23699e-09
ZMO1181	0.162739	0.522069	0.489819	0.00275259	0.0358995	0.840939	-0.0913723	0.52569
ZMO1182	-0.120293	0.538014	-0.0826849	0.609622	-0.669548	1.14353e-11	-0.867994	2.358e-20
ZMO1183	-0.0819208	0.827628	0.33839	0.114485	-0.382844	0.0285487	-0.0536839	0.76481
ZMO1184	-0.148818	0.553576	0.337768	0.041875	0.0702328	0.661033	-0.184121	0.166083
ZMO1185	-0.0709063	0.870396	-0.103552	0.75267	-0.408359	0.0620944	-1.38169	2.7059e-13
ZMO1186	0.0739943	0.832354	-0.0620159	0.811645	-0.32105	0.0798382	-0.591043	0.000272455
ZMO1187	0.246997	0.382151	0.112822	0.650874	-0.825388	1.58077e-07	-0.385153	0.0151748
ZMO1188	0.0500102	0.887604	0.180534	0.455486	-0.0576499	0.785273	-0.314285	0.0613287
ZMO1189	0.0638317	0.853785	0.538737	0.00730582	0.102958	0.60978	-0.874062	1.75114e-08
ZMO1190	-0.044627	0.910884	0.246837	0.341455	-0.262103	0.212104	-0.356859	0.0569301
ZMO1191	0.0119426	0.961328	-0.0749178	0.710563	-0.416414	0.00124812	-0.288033	0.0226462
ZMO1192	0.0378925	0.892803	-0.0466685	0.836981	-0.338482	0.0190653	-1.21205	2.74952e-21
ZMO1193	0.168406	0.477857	0.00994476	0.965407	-0.838766	3.94883e-11	0.220726	0.0891728
ZMO1194	0.0341454	0.919337	-0.121001	0.692358	-0.161016	0.435788	1.13312	2.27431e-12
ZMO1195	0.0690141	0.874402	0.209801	0.510879	0.42485	0.0688632	-0.186879	0.400711
ZMO1196	-0.381762	0.0689178	-0.335305	0.0701921	0.30421	0.0628214	0.10811	0.482635
ZMO1197	-0.300141	0.0967037	-0.143119	0.435879	0.299438	0.0535765	0.329451	0.00987248
ZMO1198	-0.247903	0.354886	-0.536367	0.00447133	0.678538	2.35257e-05	0.169726	0.296318
ZMO1200	0.0633712	0.873203	-0.337952	0.140613	0.793929	1.39982e-05	-0.327174	0.0713521
ZMO1201	0.201604	0.564456	-0.472712	0.0384739	0.170877	0.423625	-0.211803	0.256117
ZMO1202	-0.0642272	0.821663	-0.34695	0.0542281	0.242246	0.139581	0.566367	4.99775e-05
ZMO1203	0.0870701	0.711866	-0.0355194	0.860391	0.168616	0.26782	-0.123671	0.342443
ZMO1205	0.319149	0.341423	-0.0750948	0.817502	-0.331342	0.112294	-0.982613	4.28805e-08
ZMO1207	0.104952	0.580719	0.234558	0.052731	0.0523327	0.655373	-0.157201	0.0927545
ZMO1209	-0.363295	0.098253	-0.607775	0.000629178	0.229155	0.170583	0.48452	0.000809318
ZMO1211	0.0361491	0.887604	0.122979	0.547338	-0.213011	0.15777	0.284767	0.0341764
ZMO1212	0.160844	0.631856	-0.0827957	0.779355	-0.476617	0.0100696	-0.55356	0.00119383
ZMO1213	0.0125362	0.974929	0.305767	0.319625	0.245978	0.344791	0.148242	0.532875
ZMO1214	-0.0888319	0.660026	-0.174843	0.2148	0.114098	0.363611	0.0147316	0.905258
ZMO1215	0.142108	0.725052	-0.276219	0.304758	-0.363336	0.101785	-1.44377	2.94762e-13
ZMO1216	0.12249	0.601433	0.0893778	0.636555	0.432757	0.000672738	0.240934	0.0467005
ZMO1218	-0.0915573	0.779902	-0.131344	0.597895	-0.000555997	0.9972	1.60534	3.34968e-32
ZMO1219	-0.0312203	0.919337	-0.111766	0.624066	0.119993	0.470454	1.24322	7.98597e-23
ZMO1220	0.294631	0.189868	0.091198	0.684089	0.0236023	0.897704	-0.158881	0.25918
ZMO1221	0.0349097	0.913802	0.0621873	0.812417	-0.189806	0.313842	1.3102	1.21568e-17
ZMO1222	0.117483	0.613424	0.0424991	0.833604	-0.388335	0.00169226	-1.01448	1.39279e-19
ZMO1223	0.00855568	0.988908	-0.543625	0.0156479	-0.344327	0.0841038	-0.253368	0.172354
ZMO1225	0.0134858	0.991108	-0.0295152	0.918598	0.409289	0.0288357	-0.0657918	0.731812
ZMO1226	-0.0576575	0.848058	-0.090014	0.743204	0.235823	0.265074	0.0513121	0.822046
ZMO1227	-0.0594045	0.858421	-0.10243	0.719418	0.347496	0.0784537	0.123704	0.521257
ZMO1228	-0.0132642	0.959206	0.238767	0.136929	0.0507852	0.742991	0.172902	0.163577
ZMO1229	-0.143789	0.474105	-0.209763	0.16508	0.166397	0.208241	-0.525998	7.30179e-07
ZMO1231	0.0445315	0.872993	0.215772	0.253386	0.101457	0.553476	-1.27558	4.14256e-23
ZMO1232	0.00882086	0.965726	0.265728	0.139287	-0.175852	0.258931	-0.940691	1.18142e-13
ZMO1233	0.0475151	0.888234	0.00493554	0.9853	0.537499	0.00110837	1.43455	4.28419e-22
ZMO1234	0.237574	0.538014	0.0590336	0.859327	-0.356875	0.121369	1.56131	1.59747e-15
ZMO1235	0.322471	0.314623	0.533319	0.0247777	-0.514271	0.00973214	0.593492	0.00123958
ZMO1236	0.67013	0.0398771	0.221021	0.533767	-1.0516	7.82456e-06	-0.73072	0.00113704
ZMO1237_5prime	-0.156379	0.706491	-0.784214	0.00260566	-0.832949	0.000185187	-0.90433	1.8635e-05
ZMO1237partial	0.167695	0.743504	0.17536	0.664582	-0.112027	0.72906	1.58304	3.95049e-11
ZMO1240	0.275507	0.335634	-0.046733	0.858719	-0.250861	0.167744	-0.311395	0.0572491
ZMO1242	-0.0429334	0.861199	-0.462269	0.00119421	-0.263292	0.0386631	-0.401741	0.000416716
ZMO1243	-0.23404	0.497099	-0.385986	0.108761	0.0309459	0.9066	-0.385771	0.039975
ZMO1248	0.0362348	0.894163	-0.60056	0.0009176	-0.242235	0.124319	-1.40742	3.2583e-31
ZMO1251	-0.357446	0.179302	-0.554879	0.010287	0.430487	0.0275319	-0.0893443	0.647639
ZMO1252	-0.0631283	0.840289	-0.113889	0.653668	0.290536	0.135959	0.684181	7.07389e-05
ZMO1253	-0.0943996	0.765826	-0.279225	0.203488	0.245083	0.237667	0.326443	0.0649843
ZMO1254	-0.251826	0.220191	-0.42422	0.0125931	0.196118	0.246341	0.712059	6.38889e-07
ZMO1255	-0.347016	0.0790502	-0.406604	0.0158327	0.32807	0.0252446	1.08169	2.92789e-17
ZMO1258	-0.275616	0.198623	-0.0207943	0.929275	0.614446	2.53252e-05	0.104437	0.470633
ZMO1260	1.20125	2.38368e-05	1.02487	0.000251052	0.487959	0.0556889	0.114799	0.642441
ZMO1261	3.11476	1.59185e-11	0.251829	0.669997	0.0342753	0.948781	-0.423255	0.32393
ZMO1262	2.05226	2.93888e-14	0.362186	0.305401	-0.246841	0.41685	-0.281599	0.254627
ZMO1263	2.13031	1.26338e-16	0.397741	0.236383	0.183578	0.534349	-0.0740252	0.769031
ZMO1264	1.34056	6.89048e-21	0.0838849	0.695875	-0.430727	0.00163614	-0.395847	0.00246042
ZMO1265	0.921704	9.84543e-05	0.154521	0.606298	-0.390455	0.0568562	-0.754786	6.39324e-05
ZMO1267	-0.145702	0.582737	-0.129897	0.535257	0.789155	3.36504e-08	0.548509	5.65073e-05
ZMO1268	-0.0360057	0.867596	-0.0896296	0.569208	0.390591	0.000277213	-0.363359	0.000269942
ZMO1270	-0.0535946	0.880425	-0.329202	0.179506	0.123566	0.585737	0.323379	0.0823437
ZMO1271	0.659408	0.00852888	-0.404785	0.095629	-0.6731	0.000380831	-1.03858	2.49095e-09
ZMO1272	-0.252007	0.231045	-0.612513	6.08957e-05	0.0638266	0.692278	0.0553267	0.691856
ZMO1273	0.0459748	0.879051	0.404299	0.0627679	-0.282812	0.128567	-0.76242	1.86303e-06
ZMO1275	0.0165021	0.947154	0.0280649	0.895218	0.216946	0.120735	0.231212	0.0689047
ZMO1277	-0.606507	0.000596739	-0.760125	5.4198e-06	0.216093	0.195982	0.560801	0.000111276
ZMO1278	-0.332655	0.136537	-0.736087	1.86451e-05	0.0863505	0.637533	0.286294	0.0523569
ZMO1279	-0.0247421	0.93249	-0.47523	0.0302558	-0.347613	0.0671519	0.135378	0.473394
ZMO1283	-0.225067	0.32671	-0.263564	0.134842	-0.0738543	0.655421	-0.560666	8.33636e-06
ZMO1284	-0.0381298	0.919337	-0.747168	0.00226656	-0.081322	0.753665	0.111293	0.611404
ZMO1285	0.0243381	0.955429	-0.694472	0.00320242	0.104301	0.665034	0.163686	0.426852
ZMO1286	-0.090844	0.822983	-0.700721	0.00307863	0.31989	0.150731	0.64497	0.00079924
ZMO1287	-0.177098	0.530729	0.304011	0.117328	-0.0961876	0.598125	-1.50189	2.02348e-27
ZMO1288	-0.248352	0.312021	-0.209075	0.284199	-0.00509568	0.977859	-0.264789	0.0603081
ZMO1289	-0.491906	0.422288	-1.47707	0.000232797	-1.55039	1.10028e-05	-0.863241	0.0122064
ZMO1291	-0.454067	0.0135272	0.413512	0.0178396	0.575521	0.000149769	0.680631	2.52542e-08
ZMO1294	0.00444353	0.991194	0.605757	0.00386881	0.0966808	0.653453	0.297408	0.0809425
ZMO1295	-0.25232	0.291529	0.306883	0.13097	0.173877	0.358214	0.567618	4.32856e-05
ZMO1296	-0.208227	0.341423	-0.18308	0.288267	0.247104	0.0851074	0.128556	0.33885
ZMO1298	-0.195214	0.523113	0.0328544	0.900361	0.101096	0.604112	0.128386	0.431608
ZMO1299	-0.139951	0.712848	-0.309787	0.237838	-0.475903	0.0201459	-1.17243	1.50472e-10
ZMO1300	-0.261031	0.379087	-0.595068	0.00352351	-0.677269	7.6695e-05	-1.20033	2.63868e-14
ZMO1301	0.053219	0.947154	0.182675	0.808918	0.0429447	0.93912	-0.0732339	0.878673
ZMO1302	-0.293324	0.291529	0.0359036	0.888494	-0.116629	0.542151	-0.380336	0.0119662
ZMO1303	0.0484015	0.861263	-0.118896	0.554671	-0.310252	0.0285487	0.338489	0.00988292
ZMO1304	-0.244884	0.28917	-0.111005	0.596363	-0.13668	0.410989	0.638235	4.31044e-06
ZMO1305	0.196518	0.51245	-0.303368	0.143123	-0.598494	0.000230681	-0.305968	0.0757525
ZMO1306	-0.116859	0.706231	0.296018	0.164939	0.210739	0.261545	0.766655	2.3408e-07
ZMO1307	-0.166488	0.519681	0.242294	0.199772	0.447537	0.00353234	-0.66813	4.1378e-07
ZMO1308	0.0435222	0.892803	0.288237	0.234528	-0.518317	0.00525121	0.812217	1.88328e-06
ZMO1309	0.145142	0.636578	-0.0854392	0.756431	-0.727466	1.23419e-05	0.542382	0.000609555
ZMO1311	-0.207054	0.436688	0.116969	0.597895	-0.0800897	0.655373	1.55931	1.11802e-30
ZMO1312	0.00978184	0.961328	0.186312	0.375041	-0.626835	5.49995e-05	-0.624182	1.81561e-05
ZMO1313	-0.00636683	0.995578	0.194123	0.365678	-0.636785	6.15113e-05	-0.560157	0.000180681
ZMO1314	-0.230249	0.488157	0.230405	0.331627	-0.760655	1.20877e-05	-0.101363	0.575173
ZMO1315	-0.0322958	0.892803	0.0157544	0.942754	0.312808	0.0190653	-0.034564	0.799457
ZMO1316	-0.256249	0.162923	0.540714	0.000140037	0.665313	8.70565e-08	0.80006	5.40701e-13
ZMO1317	-0.0926857	0.630339	0.0695721	0.669447	0.125634	0.308346	-0.186523	0.0655782
ZMO1318	0.132153	0.580719	0.0644551	0.750572	0.124328	0.405883	0.15491	0.224472
ZMO1319	-0.203042	0.336303	-0.0631443	0.742646	-0.0527846	0.736239	-0.718845	2.50839e-09
ZMO1320	-0.16142	0.480384	-0.295061	0.0841427	0.198062	0.204972	1.25966	2.74157e-19
ZMO1321	0.0933422	0.833569	-0.417614	0.098019	-0.0432326	0.867655	0.359672	0.0660811
ZMO1322	-0.0939715	0.647981	-0.0320002	0.860391	-0.152576	0.195382	-0.397799	6.83307e-05
ZMO1323	0.00136142	0.994592	0.0513485	0.811645	-0.110236	0.493324	0.0152048	0.918229
ZMO1324	-0.632156	0.00240469	0.420932	0.0366282	0.446383	0.00784162	1.25368	2.03542e-17
ZMO1325	0.0996286	0.647981	0.331855	0.0168639	0.2654	0.0259012	1.20509	8.75361e-31
ZMO1326	0.036445	0.892803	0.176086	0.348662	0.054727	0.753665	0.154424	0.267404
ZMO1328	-0.0703629	0.751828	-0.0262789	0.887133	0.186567	0.117071	0.316836	0.00213564
ZMO1329	-0.256338	0.183918	0.190056	0.25287	0.270006	0.0447939	0.221349	0.0678986
ZMO1331	-0.0891174	0.662883	-0.372562	0.00390472	0.0603751	0.650003	0.0140277	0.90628
ZMO1334	0.532969	0.0191515	0.554197	0.00507145	0.358523	0.0389989	0.216196	0.197452
ZMO1335	0.783642	0.26261	0.207363	0.784396	-1.19724	0.00800539	-0.322546	0.480531
ZMO1336	0.202225	0.425021	0.212773	0.261921	-0.102775	0.519949	0.22771	0.0693481
ZMO1337	0.328822	0.197898	0.780209	1.58116e-05	0.53277	0.000483	0.357215	0.00821201
ZMO1338	0.134521	0.543347	0.297801	0.04725	0.258489	0.0311099	-0.181953	0.109426
ZMO1341	0.298825	0.11406	-0.0084329	0.969127	-0.115091	0.433126	-0.257226	0.0372654
ZMO1344	-0.0854722	0.808411	-0.0898546	0.731855	0.243339	0.196939	-0.046202	0.799457
ZMO1345	-0.137961	0.631856	-0.679904	0.000161437	0.254607	0.130864	0.417603	0.00492584
ZMO1346	-0.318658	0.0587868	-0.105937	0.545962	0.62571	2.16123e-07	0.69311	6.13744e-10
ZMO1347	0.188076	0.404528	-0.0647413	0.748067	0.231807	0.0944461	0.39656	0.00136392
ZMO1348	0.0921112	0.703841	-0.0497639	0.795664	0.471434	0.000168059	0.621314	1.09694e-07
ZMO1350	-0.174029	0.396625	-0.0822219	0.621285	-0.0230787	0.876308	-0.400971	9.4989e-05
ZMO1351	-0.0884353	0.692354	-0.0320357	0.861468	0.332677	0.00464736	0.000534363	0.997011
ZMO1352	-0.170978	0.693827	0.122312	0.702867	-0.237689	0.315928	0.465674	0.0218814
ZMO1353	0.0945711	0.736759	-0.0687723	0.754223	-0.278662	0.0647684	-0.0610218	0.688549
ZMO1354	-0.235234	0.58786	-0.692296	0.0178396	0.202611	0.470369	0.341182	0.157669
ZMO1355	-0.0292855	0.897815	-0.230468	0.152544	0.181507	0.185107	0.532232	3.69371e-06
ZMO1356	-0.136348	0.538014	0.238622	0.114779	0.265266	0.0328365	0.991096	2.44989e-20
ZMO1358	0.128724	0.634666	-0.233331	0.2148	-0.175405	0.280816	-0.113147	0.510056
ZMO1360	0.219628	0.57667	-0.415727	0.108761	-0.205564	0.379372	-0.183753	0.377962
ZMO1364	-0.206733	0.323136	-0.114496	0.528091	0.0258027	0.875112	0.217789	0.0705269
ZMO1365	0.0888797	0.766241	0.37248	0.0437801	0.243352	0.130864	0.0335129	0.830121
ZMO1366	-0.128839	0.646897	-0.0772724	0.75267	0.394306	0.0109475	2.01186	3.7834e-49
ZMO1369	-0.123368	0.50434	-0.198187	0.118627	0.119553	0.28983	0.300001	0.0019381
ZMO1370	-0.164701	0.477857	-0.0726807	0.712522	-0.281626	0.0303988	-0.118839	0.347486
ZMO1372	-0.126895	0.783158	-0.693166	0.00926739	-0.706781	0.0016866	-0.922137	9.68465e-06
ZMO1373	0.10405	0.822983	0.0429263	0.929399	-0.880889	0.000267298	-0.818479	0.000311386
ZMO1374	0.257286	0.702277	-0.392079	0.367082	0.274587	0.47219	-0.164547	0.633092
ZMO1375	0.333516	0.209134	0.0343676	0.9152	0.120995	0.553875	-0.422401	0.0150911
ZMO1380	0.137215	0.702277	-0.595374	0.00624263	0.417546	0.0316496	-1.01924	2.97186e-09
ZMO1382	-0.0727313	0.806512	0.154728	0.381028	0.435424	0.00178012	-0.00655034	0.958193
ZMO1384	-0.0473545	0.850119	-0.307875	0.0569105	0.050027	0.765518	-0.0465642	0.751345
ZMO1385	0.245417	0.220422	0.0976936	0.609803	-0.543797	1.8707e-05	-0.766344	8.67226e-11
ZMO1386	0.164332	0.507847	0.0418771	0.840116	-0.546219	2.9531e-05	-0.873198	6.4799e-13
ZMO1387	0.105175	0.693827	0.275097	0.128236	-0.398584	0.00538005	-1.59202	6.70173e-36
ZMO1388	-0.353073	0.202286	-0.837735	4.85122e-05	-0.161758	0.435788	-0.132018	0.479736
ZMO1389	0.027167	0.93731	-0.28669	0.155366	0.317431	0.0596097	-0.0736058	0.658539
ZMO1390	0.0504756	0.867495	0.118736	0.602104	0.135862	0.441942	-0.740147	9.63141e-08
ZMO1391	-0.262247	0.23869	-0.533742	0.00133298	0.404323	0.00624881	0.155053	0.285596
ZMO1392	-0.13342	0.631856	-0.405243	0.0262121	0.322109	0.0450535	-0.285386	0.0563754
ZMO1393	-0.474627	0.0485348	-0.15403	0.54943	0.126337	0.544389	-1.55923	4.10081e-23
ZMO1394	-0.386109	0.0258945	-0.108593	0.576745	0.0123807	0.947751	-1.03705	2.03449e-17
ZMO1395	-0.308615	0.135222	0.382159	0.0208489	0.353016	0.0113793	1.93202	1.52466e-56
ZMO1396	-0.0925368	0.76318	0.261224	0.169907	-0.15566	0.347551	0.377999	0.0069058
ZMO1399	0.441112	0.0044083	0.155624	0.344819	0.213437	0.108543	-0.706854	4.40875e-10
ZMO1400	0.185554	0.153037	-0.0827681	0.536245	0.261854	0.00604639	-0.666414	3.28129e-16
ZMO1401	-0.0740305	0.802668	0.394721	0.0207532	0.0958519	0.564581	0.237079	0.0869934
ZMO1402	-0.221306	0.437894	0.162173	0.483679	-0.100824	0.597088	-0.576018	0.000234297
ZMO1403	-0.20449	0.51878	-0.13041	0.598439	0.0120798	0.954758	0.0117325	0.947492
ZMO1404	-0.0578243	0.858421	0.258104	0.216497	0.115359	0.543162	0.592174	8.0424e-05
ZMO1405	0.0920868	0.659361	0.108966	0.489682	0.0269028	0.850223	0.0313226	0.789263
ZMO1406	-0.0414569	0.867596	0.243902	0.109335	-0.0782953	0.586616	-0.25936	0.0282921
ZMO1407	0.218313	0.395105	0.0147302	0.957332	0.0538881	0.765518	-0.301885	0.0326374
ZMO1408	-1.02314	1.16621e-26	-0.801389	4.91225e-15	-0.15626	0.142459	0.771496	1.92788e-19
ZMO1409	0.188609	0.465331	0.084878	0.703085	0.276323	0.0713287	0.584908	1.15941e-05
ZMO1410	0.398123	0.183918	-0.297143	0.237693	-0.259709	0.223497	-0.775685	1.72704e-05
ZMO1411	-0.100042	0.638426	0.281477	0.0442977	-0.301499	0.00924147	-0.135968	0.236711
ZMO1412	0.0206369	0.93731	-0.153586	0.440668	-0.612594	1.30186e-05	-0.23578	0.0927545
ZMO1413	-0.165886	0.631856	0.761937	0.00013716	-0.179168	0.351769	1.06421	4.55585e-12
ZMO1414	0.300674	0.449197	0.750811	0.00606662	-0.300367	0.237971	1.18672	2.38188e-08
ZMO1415	0.091753	0.801537	0.440954	0.0676227	-0.462631	0.0201459	0.00363135	0.985788
ZMO1417	-0.301659	0.326403	0.339135	0.138307	-0.232435	0.240918	1.29933	2.52057e-15
ZMO1419	-0.233997	0.414821	-0.0485364	0.85297	-0.0549318	0.785596	-0.209568	0.188979
ZMO1420	-0.159413	0.528006	-0.340682	0.0634613	0.125929	0.485455	0.391726	0.00662148
ZMO1421	-0.300999	0.0202806	-0.32327	0.00474601	-0.171633	0.0993811	0.630989	2.23605e-12
ZMO1422	-0.273438	0.127193	-0.487037	0.000545139	0.382873	0.00200729	0.646455	1.24578e-08
ZMO1423	-0.24996	0.0457566	-0.200275	0.077141	-0.0289701	0.798844	-0.516585	2.27098e-10
ZMO1424	0.142017	0.609982	0.0427544	0.859327	-1.0581	3.44421e-13	-0.695551	7.91396e-07
ZMO1426	-0.283665	0.317888	-0.330815	0.119501	-0.805323	1.49798e-06	-0.526907	0.00163921
ZMO1428	-0.159032	0.643716	0.318378	0.164288	-0.142835	0.486826	-0.280918	0.107274
ZMO1429	0.114332	0.689677	0.293183	0.112985	0.372623	0.0141155	1.52237	3.50446e-30
ZMO1430	-0.118195	0.651797	0.286288	0.101835	0.282266	0.0546085	0.774738	1.12319e-09
ZMO1432	-0.0649261	0.822364	-0.00774296	0.96769	0.471175	0.0013217	0.932959	5.74194e-12
ZMO1433	-0.137663	0.540969	0.0399554	0.844114	0.062898	0.696445	-0.631588	7.66671e-08
ZMO1434	-0.100274	0.618186	-0.183844	0.197401	0.254761	0.0287201	-0.111167	0.327326
ZMO1435	-0.188228	0.402896	-0.35168	0.0285786	0.295098	0.0297815	0.235283	0.0668139
ZMO1436	-0.325366	0.123555	-0.193344	0.318479	0.499476	0.000852947	0.34569	0.0144757
ZMO1437	-1.2353	1.10106e-08	0.0498048	0.876109	0.641119	0.00268519	1.09952	3.09481e-10
ZMO1438	-0.004101	0.995578	0.108191	0.715199	0.0892923	0.704462	-0.329624	0.0753238
ZMO1439	-0.247216	0.187088	0.478815	0.000545139	0.076609	0.585737	0.65469	9.20786e-10
ZMO1440	0.0672703	0.832354	0.543755	0.00461742	0.086785	0.655373	0.117742	0.469013
ZMO1441	0.133073	0.631856	-0.135047	0.525192	0.0521583	0.77912	0.32383	0.0227277
ZMO1442	-0.130288	0.53328	-0.272569	0.0551796	-0.207446	0.0869983	-0.789783	2.96408e-14
ZMO1443	-0.314863	0.209134	0.19258	0.375206	-0.0241435	0.906869	-0.49004	0.000985256
ZMO1444	-0.0386555	0.861199	-0.107608	0.510269	0.439573	0.000126948	0.74378	1.67378e-12
ZMO1446	-0.12802	0.497099	-0.0887883	0.562224	0.808122	1.63048e-14	0.751132	4.65478e-14
ZMO1447	-0.0971803	0.778011	-0.464499	0.0280335	-0.424919	0.0195312	-0.0178022	0.926205
ZMO1448	-0.228778	0.402896	0.148574	0.508471	-0.129276	0.474789	-1.25111	1.67024e-18
ZMO1449	0.787869	1.918e-05	0.297918	0.142108	-0.0435536	0.831662	-0.149576	0.351975
ZMO1450	0.0763678	0.840289	0.398533	0.125909	-0.0232035	0.928738	-1.28482	6.74015e-12
ZMO1451	-0.288171	0.29707	-0.258584	0.262236	-0.18856	0.336396	-0.155325	0.375922
ZMO1452	-0.0651018	0.817538	0.224088	0.221265	0.142125	0.403561	0.160512	0.233929
ZMO1455	0.0763944	0.754061	0.0143695	0.942754	-0.138098	0.327119	-0.677241	2.53273e-10
ZMO1457	-0.706729	0.136612	-0.414944	0.315092	-0.784153	0.0100771	-2.84477	1.64749e-26
ZMO1458	-0.148319	0.643032	-0.0959222	0.693323	-0.261096	0.0814723	-0.768918	6.5327e-10
ZMO1459	0.802014	0.00313005	1.03056	2.03893e-05	0.222387	0.353249	0.451017	0.0228128
ZMO1460	0.979781	8.98958e-07	0.412092	0.0619342	-0.305754	0.103604	0.393006	0.0211648
ZMO1461	1.40289	5.54362e-13	0.335804	0.151982	-0.00306361	0.989549	-0.681749	5.8733e-05
ZMO1462	1.44651	1.1753e-08	0.179377	0.594871	0.0812152	0.777999	-0.564275	0.0100588
ZMO1463	2.23014	1.60003e-06	0.696082	0.185657	0.0562079	0.91321	-1.25944	0.00110852
ZMO1465	-0.324537	0.0680299	-0.611485	6.37152e-05	-0.556977	2.1043e-05	-1.26878	5.44722e-29
ZMO1466	-0.0791806	0.862328	-0.458261	0.0593867	-1.38189	5.01734e-14	-0.407081	0.0283392
ZMO1467	-0.189684	0.457105	-0.369821	0.0379026	0.144527	0.386841	-0.965234	2.16504e-13
ZMO1468	-0.419876	0.449709	-0.51892	0.204494	0.0214658	0.955004	-1.21091	4.54118e-05
ZMO1471	-0.168839	0.463438	0.0189423	0.929275	0.435141	0.000897819	0.347077	0.00512994
ZMO1473	0.00729402	0.966397	0.405034	0.0470217	0.188574	0.301942	-1.21309	1.19776e-16
ZMO1475	1.93428	2.58762e-06	0.667161	0.147165	0.333952	0.420628	0.659848	0.0610903
ZMO1476	-0.169415	0.561927	0.318601	0.11448	0.298147	0.0934971	-0.512447	0.00101304
ZMO1477	0.289846	0.385342	0.232907	0.374066	0.126721	0.585737	-0.223953	0.25288
ZMO1478	0.427798	0.202352	-0.107889	0.743455	-0.0514743	0.854423	-0.128611	0.562303
ZMO1479	0.15194	0.435339	-0.232962	0.0920243	-0.499581	3.24044e-06	-0.0587057	0.605714
ZMO1480	0.118422	0.643981	-0.290814	0.0908125	-0.43063	0.00157876	-0.271719	0.039902
ZMO1481	0.0564861	0.779902	-0.144397	0.271905	0.00553498	0.963838	0.203438	0.0341561
ZMO1482	-0.108505	0.631856	0.18603	0.2148	0.11369	0.394893	-0.0329475	0.785982
ZMO1484	0.0776287	0.731897	0.482861	0.000424901	-0.713633	1.99763e-10	0.559722	2.27216e-07
ZMO1485	0.162549	0.455607	0.194954	0.221576	-0.616586	2.14423e-07	-1.48354	2.48226e-41
ZMO1487	-0.229045	0.432748	0.31446	0.128236	0.266659	0.132411	0.694752	1.27377e-06
ZMO1488	-0.0640756	0.802668	-0.423896	0.0030417	-0.162274	0.223432	0.108507	0.378725
ZMO1489	-0.207108	0.155569	-0.0289753	0.847253	0.0220463	0.859668	0.106678	0.273603
ZMO1490	-0.159676	0.580719	-0.553135	0.00265378	-0.101012	0.587703	-0.268279	0.0794993
ZMO1491	-0.103786	0.655443	-0.499211	0.00056195	-0.105841	0.462036	-0.152541	0.222514
ZMO1493	-0.148799	0.585356	0.171332	0.394935	0.144979	0.397953	0.151347	0.306284
ZMO1494	-0.073856	0.732595	-0.0774129	0.659931	0.0629436	0.655373	-0.110222	0.345719
ZMO1495	0.557301	0.00478252	0.22507	0.262798	0.21539	0.204461	-0.312976	0.0357614
ZMO1496	0.171931	0.492992	-0.094017	0.642634	0.626434	2.5797e-06	0.628886	5.49032e-07
ZMO1497	-0.545086	9.84543e-05	-0.198	0.198026	0.656978	1.87025e-08	1.39769	1.33642e-39
ZMO1498	-0.0923139	0.792295	-0.686673	0.000913855	-0.0351587	0.879408	-0.1665	0.377962
ZMO1499	-0.136318	0.621393	-0.453396	0.0138478	0.183571	0.323593	0.119951	0.501995
ZMO1500	0.163482	0.660026	-0.14431	0.60888	0.373613	0.0758055	0.281049	0.152044
ZMO1501	0.0870438	0.820214	-0.379031	0.0889	0.352195	0.0644676	0.198896	0.269539
ZMO1502	-0.201113	0.621393	-0.334465	0.253604	1.13689	6.67829e-07	0.60827	0.00569123
ZMO1503	-0.247579	0.337514	-0.314195	0.108761	1.05789	3.39985e-11	0.937808	2.0055e-09
ZMO1504	0.0800484	0.832354	-0.0977919	0.710563	-0.0345031	0.877811	0.790681	2.10644e-06
ZMO1506	0.180522	0.340187	0.480579	0.000159762	0.43127	0.00015389	0.430767	8.02801e-05
ZMO1507	-0.0730785	0.832354	-0.480864	0.038065	0.319175	0.120735	0.322651	0.0890799
ZMO1508	-0.122617	0.341309	-0.0117176	0.92802	0.425419	1.44416e-07	0.214862	0.00602537
ZMO1509	-0.147407	0.235361	-0.120463	0.268412	0.39773	2.90289e-06	0.368693	2.22016e-06
ZMO1510	-0.350312	0.0364789	0.244033	0.134267	0.444107	0.00111967	1.34754	1.42188e-28
ZMO1511	0.0352335	0.93249	0.990997	7.73028e-05	-0.0585209	0.833649	0.775124	0.000140012
ZMO1512	0.189886	0.504988	0.296465	0.134267	0.0698284	0.716196	0.0346934	0.831557
ZMO1513	-0.184784	0.509562	-0.248257	0.212888	0.113229	0.533299	0.135506	0.386491
ZMO1514	-0.176289	0.414821	-0.288313	0.0647009	0.300292	0.0212571	0.179616	0.155033
ZMO1515	-0.157267	0.443101	-0.378042	0.00772819	0.30544	0.0137562	-0.0547666	0.668887
ZMO1516	-0.162436	0.488157	-0.436406	0.0102192	0.217571	0.183847	-0.400883	0.00963244
ZMO1518	-0.277085	0.341423	-0.521891	0.0138478	0.328254	0.0849508	-0.0654943	0.732073
ZMO1519	-0.0937468	0.712107	-0.176549	0.341035	0.589815	1.99065e-05	0.197741	0.155109
ZMO1520	0.129769	0.693827	-0.0279414	0.906899	0.345612	0.0701337	-0.482161	0.0122476
ZMO1522	-0.242476	0.354205	0.497704	0.00530167	-0.362894	0.0185069	-0.760133	3.90663e-08
ZMO1524	-0.173337	0.631856	0.445328	0.0496616	-0.387277	0.0417375	-0.66636	8.97838e-05
ZMO1525	-0.366949	0.0202968	-0.651006	7.47095e-07	-0.0560323	0.692278	0.0164775	0.895989
ZMO1527	-0.341884	0.0367561	-0.449916	0.0012072	0.194715	0.138199	-0.119549	0.323105
ZMO1528	-0.289904	0.0609302	-0.408432	0.00140759	0.0464055	0.735135	0.284718	0.00660351
ZMO1529	-0.31579	0.040588	-0.500526	8.55742e-05	-0.108521	0.399443	-0.654748	1.32749e-10
ZMO1530	-0.0610087	0.83832	-0.104346	0.627421	-0.316278	0.0400389	-0.245612	0.0927112
ZMO1531	-0.255122	0.26261	-0.240308	0.225471	0.327019	0.0801634	-0.591903	0.000805915
ZMO1532	-0.0597878	0.828152	-0.291763	0.0989167	0.0460861	0.796344	-0.261892	0.0648748
ZMO1533	-0.0608147	0.919195	-0.282821	0.51488	-0.0881599	0.829188	0.0288158	0.930702
ZMO1536	-0.309965	0.752885	0.177253	0.833604	-0.135861	0.828016	-0.454088	0.354409
ZMO1538	-0.055971	0.823716	0.0336706	0.8683	0.454085	0.000455036	-0.346566	0.00299896
ZMO1540	-0.244139	0.436688	0.0102179	0.976385	0.303646	0.140826	-0.576371	0.00205521
ZMO1541	-0.170753	0.520118	0.154258	0.44237	0.212796	0.172117	-0.22356	0.111544
ZMO1542	0.0903772	0.718942	-0.072737	0.710563	-0.00411638	0.980339	-0.305086	0.016742
ZMO1543	0.264877	0.291529	0.146948	0.507449	-0.479502	0.0019404	0.234694	0.12257
ZMO1544	0.260993	0.326403	0.225964	0.283392	-0.234198	0.177197	0.312318	0.0444388
ZMO1545	0.507706	0.0757909	0.984489	1.61325e-05	0.117941	0.620052	0.191627	0.338968
ZMO1547	0.0548166	0.83753	-0.0189115	0.929399	0.659785	3.5833e-06	0.701071	2.53471e-08
ZMO1548	-0.0607127	0.832354	0.0686907	0.759028	0.319448	0.0311901	1.15828	4.10573e-19
ZMO1549	-0.141902	0.457105	0.0341925	0.833709	-0.413145	1.8707e-05	0.242091	0.00793115
ZMO1550	-0.075505	0.776383	-0.0286549	0.894388	0.208752	0.14619	0.860674	1.41786e-12
ZMO1551	0.0782236	0.804495	0.288179	0.133832	0.0818936	0.651674	0.503256	0.000364341
ZMO1552	-0.0463258	0.832354	0.139957	0.334539	0.00419955	0.974733	-0.297637	0.00298478
ZMO1553	-0.117993	0.682015	0.332717	0.0742335	-0.112666	0.52251	0.516575	0.000186163
ZMO1554	-0.0223234	0.923826	0.205002	0.212888	-0.252717	0.0484974	0.471747	2.42516e-05
ZMO1556	-0.182968	0.341641	0.0885003	0.597895	-0.396658	0.000404678	-0.252007	0.0194175
ZMO1557	0.132624	0.522069	-0.184753	0.212145	0.22978	0.0545396	0.0349353	0.770409
ZMO1561	-0.334128	0.136612	-0.887142	4.61097e-07	-0.458183	0.00933341	-0.361315	0.0219624
ZMO1562	-0.38618	0.0529741	-0.5176	0.00270471	-0.230182	0.162672	-0.674267	5.64376e-06
ZMO1563	-0.325416	0.0939584	-0.103669	0.610789	-0.0467504	0.783764	-0.53973	2.38507e-05
ZMO1564	-0.403515	0.246491	0.153042	0.647402	0.53815	0.023739	-0.0248784	0.917958
ZMO1566	-0.162347	0.690393	0.304729	0.21714	-0.200178	0.334243	-0.517839	0.00312102
ZMO1567	0.000929901	0.995902	0.174544	0.449664	0.379816	0.0472715	0.473957	0.00285406
ZMO1568	-0.0767367	0.826777	0.459893	0.0215852	0.263244	0.13783	0.914334	8.34016e-10
ZMO1569	0.362108	0.153624	0.678727	0.000513951	0.0331516	0.877811	1.12619	1.92095e-13
ZMO1570	0.432386	0.0307801	0.552393	0.00128033	0.170735	0.296705	-0.246543	0.0856763
ZMO1571	-0.507418	0.0202968	-0.267308	0.204214	-0.00294127	0.98934	0.598456	6.90463e-05
ZMO1572	-0.496443	0.0219659	-0.238538	0.261921	-0.106792	0.5748	0.524427	0.000469218
ZMO1573	-0.254044	0.14905	-0.261083	0.075785	-0.205973	0.0977486	-0.501256	2.50798e-06
ZMO1574	-0.282208	0.263691	-0.0400724	0.878417	-0.354629	0.0246032	0.0404829	0.796178
ZMO1576	-0.305441	0.237166	-0.515119	0.00474483	-1.60159	7.01752e-30	-0.950942	1.58986e-11
ZMO1577	0.0238301	0.921377	-0.196816	0.251258	-0.536301	2.61592e-05	0.00925409	0.937673
ZMO1578	-0.0111954	0.983936	-0.0795378	0.786654	-0.583383	0.000613982	-0.165528	0.333785
ZMO1579	0.180883	0.538014	0.0969197	0.695876	-0.575401	0.000313172	-0.728099	6.214e-07
ZMO1581	0.129046	0.703841	0.0331749	0.908338	-0.695658	0.000124322	0.234681	0.199645
ZMO1583	0.169017	0.384734	0.550474	1.64461e-05	0.308614	0.00661657	0.0900996	0.429578
ZMO1584	0.0253614	0.93249	0.408243	0.0806291	0.0362885	0.877811	0.936844	7.53905e-09
ZMO1586	0.161762	0.677649	-0.295398	0.259751	-0.409956	0.0521421	-0.807784	1.71716e-05
ZMO1587	-0.141095	0.708256	-0.391501	0.112261	-0.0643794	0.799491	0.0637877	0.763689
ZMO1588	0.0250898	0.92735	-0.266111	0.260071	-0.375245	0.0400389	-0.151374	0.394477
ZMO1589	-0.532548	0.401359	-0.594149	0.208104	-0.371528	0.357935	-1.4279	1.76717e-05
ZMO1590	-0.09564	0.70655	0.12118	0.531373	-0.102646	0.515643	-0.210829	0.0970485
ZMO1591	-0.213517	0.522069	0.312405	0.183651	0.434088	0.0220917	0.336718	0.0547189
ZMO1592	-0.0856652	0.809576	0.545194	0.00561977	0.260302	0.145324	0.919512	1.56003e-09
ZMO1593	-0.414219	0.000246296	0.358549	0.000957877	0.620727	5.47927e-11	1.18202	6.51099e-47
ZMO1596	0.131087	0.58786	0.0765439	0.704771	-0.341613	0.0106628	-0.468541	0.000130018
ZMO1598	0.132675	0.670066	0.00183068	0.999994	0.43806	0.00803648	0.247225	0.124166
ZMO1599	-0.108246	0.708256	-0.0960704	0.685143	0.171171	0.334437	0.15714	0.328468
ZMO1600	0.040114	0.843621	0.0620584	0.685143	0.0899447	0.434212	-0.547277	9.42723e-09
ZMO1601	-0.113731	0.647981	0.380831	0.0241428	0.54063	0.000414695	0.424569	0.00582923
ZMO1602	0.0905895	0.756393	-0.0807296	0.719441	-0.207107	0.195382	-1.55345	1.47061e-31
ZMO1603	0.0529147	0.888234	0.33496	0.2148	0.259357	0.253856	-0.708499	0.000245716
ZMO1604	-0.583835	0.000448627	-1.14963	4.24197e-14	-0.551769	0.000115552	-0.364452	0.00891646
ZMO1605	-0.0803978	0.773628	-0.346487	0.0501724	0.124085	0.451191	-0.125841	0.389029
ZMO1606	-0.154633	0.610091	-0.575901	0.0030417	0.309301	0.0798382	0.0238376	0.895989
ZMO1607	-0.267052	0.279403	0.21224	0.30729	0.811976	1.90439e-07	1.0077	1.7737e-10
ZMO1608	0.259118	0.341816	0.00215382	0.999994	0.134297	0.466257	-0.103519	0.529224
ZMO1609	0.216025	0.615331	-0.25044	0.417046	-0.863771	0.000128798	-1.35999	6.00201e-11
ZMO1610	0.352086	0.279403	-0.085902	0.779372	-0.835053	2.13766e-05	-0.881846	1.8791e-06
ZMO1611	0.343002	0.542512	-0.172317	0.69642	-0.836262	0.00721654	-0.802218	0.00620273
ZMO1612	0.228736	0.568263	0.0502637	0.888494	-0.216399	0.37827	-1.33264	1.69999e-11
ZMO1614	-0.147248	0.693827	0.102485	0.735392	-0.260839	0.224178	-0.102168	0.615098
ZMO1615	-0.0628968	0.784419	-0.228196	0.116801	-0.715774	7.76052e-11	-0.715925	2.19731e-11
ZMO1617	-0.192898	0.634666	-0.0676952	0.85297	-0.931713	3.10226e-06	-1.08077	7.87125e-09
ZMO1618	0.104033	0.810307	0.369436	0.248553	-0.417639	0.121184	-1.19366	2.81245e-07
ZMO1619	0.131808	0.638857	-0.129603	0.549476	0.115217	0.510012	0.707767	5.48299e-07
ZMO1622	0.0416733	0.892803	0.543029	0.0111244	-0.196691	0.328101	-0.309652	0.0769072
ZMO1623	0.214612	0.57667	0.538253	0.0413739	-0.62214	0.00448231	-0.35745	0.0921457
ZMO1624	-0.0760525	0.826777	-0.0763427	0.765316	-0.48269	0.00319431	-1.06018	6.41767e-13
ZMO1625	-0.269569	0.436688	-0.461168	0.0701921	0.610018	0.00472977	0.54088	0.0105703
ZMO1626	-0.32475	0.0364789	-0.372613	0.00628005	0.547817	2.42038e-06	0.0638557	0.604575
ZMO1627	-0.314339	0.0307801	-0.16332	0.268988	0.487344	8.7003e-05	-0.139301	0.251047
ZMO1628	-0.224494	0.298032	-0.378555	0.0177864	0.147159	0.352485	-0.723487	2.48868e-09
ZMO1631	-0.0503936	0.921559	1.15624	8.75023e-10	0.256702	0.135387	-0.136084	0.335284
ZMO1632	0.0979411	0.703841	0.100989	0.613169	0.602761	1.40083e-05	-0.0811738	0.56291
ZMO1633	-0.397325	0.123555	-0.368468	0.165472	0.43613	0.051673	-0.577063	0.00104949
ZMO1634	-0.284172	0.198623	0.167654	0.409548	-0.0104663	0.954426	0.163457	0.258665
ZMO1635	-0.0542049	0.906307	0.638044	0.00873636	-0.263899	0.233376	-0.369646	0.0604037
ZMO1636	0.0788453	0.816063	0.262283	0.234649	-0.227453	0.217337	-0.929693	1.98637e-09
ZMO1638	-0.118889	0.760475	-0.540462	0.0222944	-0.33119	0.115817	-0.381954	0.0464475
ZMO1639	-0.242506	0.401965	-0.524362	0.0088877	0.367358	0.0420424	0.227835	0.17915
ZMO1640	-0.143359	0.491892	-0.49077	0.000272092	0.0650785	0.651431	-0.611236	2.17312e-08
ZMO1641	-0.230842	0.436688	-0.349034	0.0977171	-0.161277	0.405201	0.217924	0.198818
ZMO1642	-0.0514541	0.840873	0.134787	0.443677	0.353995	0.00620574	0.139561	0.265442
ZMO1643	-0.0823288	0.693827	-0.265902	0.0556314	0.114696	0.363611	0.575602	1.68671e-08
ZMO1644	0.00757394	0.974706	0.0110085	0.955554	0.145678	0.24703	0.551854	1.05342e-07
ZMO1646	-0.0320835	0.84609	0.0198116	0.883974	0.0260679	0.7983	0.149269	0.0604626
ZMO1647	0.0630903	0.879065	0.565168	0.0649832	0.319898	0.173023	1.48849	1.2024e-14
ZMO1649	0.26886	0.219317	-0.458258	0.00514801	0.795464	1.16099e-08	-0.436503	0.000872376
ZMO1650	-0.352359	0.0431198	-0.456642	0.00182086	-0.0304633	0.857958	0.344897	0.0040939
ZMO1651	-0.185943	0.402896	0.220452	0.185657	0.0934078	0.542151	0.598296	4.71033e-07
ZMO1652	-0.157906	0.477857	-0.15418	0.366467	-0.0549807	0.721891	0.915627	1.73502e-15
ZMO1653	-0.203979	0.277957	-0.187553	0.21595	0.108498	0.414705	0.360402	0.000962071
ZMO1654	0.297403	0.0603162	-0.0148255	0.93245	0.00575515	0.967517	0.600167	1.49933e-08
ZMO1655	0.0232223	0.923634	-0.0504731	0.806613	0.0105956	0.948781	-0.747053	1.58627e-10
ZMO1656	-0.260847	0.179603	-0.371071	0.0149326	-0.230021	0.0901428	-0.260039	0.0353207
ZMO1657	-0.0104963	0.965096	-0.442083	0.00265378	-0.310251	0.015798	-0.633345	3.64236e-08
ZMO1658	-0.183452	0.380714	-0.392498	0.00652344	-0.196916	0.134646	-0.675518	1.06569e-09
ZMO1659	-0.0476342	0.918771	0.109981	0.699551	-0.666612	0.000380466	0.317678	0.0844588
ZMO1660	0.252777	0.193242	0.0118861	0.959866	-0.439358	0.000655434	0.821902	6.33723e-12
ZMO1661	0.052771	0.82808	-0.0197418	0.91921	-0.489599	2.08152e-05	0.103355	0.38094
ZMO1662	0.0853077	0.783972	0.281609	0.159991	-0.450892	0.003931	-0.230549	0.125205
ZMO1663	-0.0141931	0.947154	0.170979	0.228189	0.00520714	0.969891	-0.243754	0.0189473
ZMO1664	0.0742786	0.82735	0.767865	6.78313e-05	0.279902	0.12084	0.218803	0.183316
ZMO1665	-0.107617	0.692483	0.747795	1.06314e-06	0.410826	0.00274568	0.366914	0.00297128
ZMO1667	-0.244039	0.121995	-0.0223561	0.894388	0.0690728	0.591463	-0.00439734	0.967403
ZMO1668	-0.0897851	0.690393	0.158318	0.304758	-0.00938777	0.948781	-0.176856	0.119797
ZMO1669	0.149485	0.577838	0.133375	0.525034	-0.320518	0.0309727	-0.165417	0.250836
ZMO1670	-0.224389	0.266483	-0.139104	0.418315	-0.124444	0.384513	0.42339	0.000246212
ZMO1671	0.318548	0.173458	0.0173828	0.942754	-0.538835	0.000450671	-2.02122	3.7834e-49
ZMO1672	-0.296504	0.133403	-0.394723	0.0115826	-0.427988	0.00170772	-1.10746	1.63812e-21
ZMO1673	-0.0410556	0.832354	-0.143277	0.23793	-0.00830007	0.945258	-0.12627	0.181684
ZMO1675	-0.132451	0.51245	-0.303336	0.022277	-0.128395	0.296372	-0.331456	0.00151413
ZMO1676	-0.0745817	0.766241	0.152472	0.393982	0.462849	0.00136701	0.663016	1.86917e-06
ZMO1677	0.0915363	0.693827	0.40303	0.00488546	0.3351	0.00803648	-0.845537	1.82441e-15
ZMO1678	0.102504	0.763422	0.069296	0.794295	-0.603093	0.000394406	-0.250922	0.137712
ZMO1679	-0.0342644	0.91838	0.0455177	0.836338	-0.603231	1.29129e-05	0.191938	0.170177
ZMO1680	0.0662961	0.833569	0.19853	0.353445	0.543114	0.000734853	0.178027	0.256933
ZMO1681	0.480938	0.447347	0.171809	0.779372	-0.124202	0.783764	-0.266128	0.478424
ZMO1682	0.466491	0.197898	0.131254	0.72306	-0.126182	0.655373	-0.121112	0.622261
ZMO1683	0.0816918	0.833569	0.250437	0.346458	-0.0986164	0.674527	0.116552	0.562935
ZMO1684	0.0233563	0.936767	-0.703226	4.53503e-05	0.288374	0.0691814	0.531936	0.000161111
ZMO1685	-0.0765432	0.837989	-1.26156	1.70116e-10	-0.00205851	0.99323	0.293564	0.0981478
ZMO1686	-0.0810026	0.783158	-0.389864	0.0383102	0.565146	0.000271685	0.785899	4.00378e-08
ZMO1687	-0.103059	0.728511	-0.273199	0.184341	-0.136447	0.458234	0.359397	0.0190407
ZMO1688	-0.0943823	0.756393	0.159582	0.444399	0.141196	0.40957	-0.92244	9.60526e-12
ZMO1689	-0.0510257	0.822364	-0.216086	0.109888	-0.179892	0.118066	-0.149679	0.160065
ZMO1690	-0.0988229	0.822983	-0.127435	0.683181	-1.09112	1.23492e-08	0.208209	0.294996
ZMO1691	-0.47708	0.0142929	-0.367507	0.041875	0.1962	0.237971	1.21592	2.44404e-18
ZMO1692	-0.268173	0.246333	-0.547815	0.0013461	0.106785	0.538154	0.0695827	0.650041
ZMO1693	-0.196833	0.462052	-0.380069	0.041875	0.222702	0.18314	0.596388	3.30614e-05
ZMO1694	0.132308	0.520118	0.129883	0.392768	0.405816	0.000283031	0.677404	2.55236e-11
ZMO1696	0.182167	0.401261	0.222134	0.167671	0.232964	0.0788066	0.449725	6.17769e-05
ZMO1697	0.941514	0.0459083	1.48354	0.000210927	0.687941	0.0609755	-0.267831	0.453618
ZMO1698	-0.0952796	0.919337	0.00140562	0.975605	-0.635529	0.0959038	-2.96031	1.29306e-19
ZMO1699	-0.19354	0.766241	0.168116	0.719486	-0.070626	0.866833	-2.07365	2.23605e-12
ZMO1700	0.14606	0.722119	0.257992	0.392768	-0.193458	0.447975	-1.3968	7.17705e-12
ZMO1701	-0.140677	0.677128	-0.685239	0.00148761	0.287792	0.178233	-0.81652	2.63337e-05
ZMO1702	-0.0381251	0.887604	-0.30635	0.0841427	0.467624	0.00114969	-0.582618	1.12445e-05
ZMO1703	0.193832	0.455607	0.158375	0.43992	-0.0684464	0.69709	-0.820378	9.12062e-10
ZMO1704	0.273541	0.437748	0.350633	0.183077	-0.509733	0.01491	-0.458568	0.0197139
ZMO1705	0.399473	0.1154	0.373695	0.0896339	-0.632676	0.000297876	-0.439388	0.00855968
ZMO1707	-0.0509391	0.879065	-0.438131	0.0477594	-0.220375	0.275171	-0.559399	0.00109223
ZMO1708	0.0311751	0.887604	0.165342	0.267558	-0.473458	2.0065e-05	-0.056295	0.63325
ZMO1709	-0.176022	0.470216	0.080648	0.706584	-0.249868	0.100321	0.763521	2.44815e-07
ZMO1710	-0.25471	0.0307801	-0.0635876	0.622114	-0.0189253	0.870445	-0.353376	1.65845e-05
ZMO1711	-0.30442	0.0900333	-0.219041	0.171719	-0.0469427	0.765518	0.564601	1.12481e-06
ZMO1712	-0.345033	0.0560821	0.354436	0.0362505	0.968291	1.24063e-11	1.12444	3.76175e-18
ZMO1713	0.150587	0.780106	0.159215	0.686983	-0.144452	0.643922	-0.0221577	0.932628
ZMO1715	-0.465267	0.0215705	-0.940594	1.4754e-08	-0.194181	0.242244	-0.0639896	0.687789
ZMO1716	-0.407955	0.0820388	-0.798002	1.73975e-05	-0.246067	0.163288	-0.0293833	0.866785
ZMO1717	-0.367837	0.0352151	-0.680447	2.00594e-06	-0.183493	0.184028	-0.849525	2.74633e-13
ZMO1718	-0.214178	0.541459	-0.536885	0.0222909	-0.068557	0.77912	-0.212843	0.279121
ZMO1719	-0.20465	0.44396	-0.411022	0.025081	-0.316364	0.0449593	0.201923	0.180438
ZMO1720	-0.158056	0.538014	-0.401272	0.0216761	-0.0676817	0.698778	0.285124	0.0473288
ZMO1721	0.103278	0.677649	0.126704	0.508993	-0.618999	1.95531e-06	-0.388349	0.00195613
ZMO1722	-0.130772	0.399908	-0.307861	0.00387968	-0.0174541	0.879408	-0.145005	0.100054
ZMO1723	-0.159797	0.522069	0.019018	0.932516	0.341785	0.0199134	-0.0887898	0.523228
ZMO1724	0.0943059	0.728511	0.0376324	0.871262	0.434653	0.00184714	0.427005	0.00103154
ZMO1725	0.0195465	0.945829	0.056501	0.82406	-0.384384	0.0204169	-2.12522	1.93149e-49
ZMO1727	0.1899	0.401965	0.168206	0.339703	0.398693	0.00220837	0.429077	0.000441371
ZMO1728	0.120768	0.660866	0.644023	0.000144708	0.0882737	0.618505	-0.676995	4.1378e-07
ZMO1729	0.298515	0.302307	0.038733	0.888494	-0.306782	0.10131	-1.13248	1.18978e-16
ZMO1730	0.392214	0.0202968	-0.106529	0.567596	-0.31385	0.0130819	-1.41773	1.20748e-37
ZMO1732	0.0144218	0.96183	-0.237602	0.3088	0.157806	0.431909	-0.0860202	0.637736
ZMO1733	0.0876299	0.700197	-0.390016	0.00422708	-0.445745	0.000113527	-0.162357	0.160463
ZMO1734	-0.235902	0.195892	-0.0278106	0.887133	-0.110302	0.427016	-0.511387	5.60244e-06
ZMO1735	-0.113177	0.752753	0.253805	0.243709	-0.125629	0.516828	1.13111	3.90227e-14
ZMO1738	0.0675184	0.844598	0.208939	0.401321	-0.298064	0.130576	0.215538	0.241847
ZMO1739	-0.216811	0.28917	0.0267022	0.895218	-0.193424	0.153974	0.806563	3.82819e-12
ZMO1740	0.116073	0.703841	-0.178116	0.431839	-0.251875	0.162435	-0.608211	6.7795e-05
ZMO1741	-0.306057	0.0212229	0.0316149	0.839519	0.375136	0.000192136	0.0898646	0.359777
ZMO1743	-0.379442	0.0116678	0.308406	0.0249712	0.381087	0.000897819	1.40749	2.83888e-43
ZMO1745	-0.140274	0.401359	0.0747875	0.597895	-0.21852	0.0262658	0.17687	0.0533758
ZMO1746	-0.201137	0.162766	-0.175145	0.16225	-0.0926282	0.40955	0.0756524	0.424527
ZMO1747	-0.0508574	0.858421	-0.303366	0.0828246	-0.551907	5.81809e-05	0.146301	0.287482
ZMO1748	-0.18926	0.582737	-0.0569523	0.848436	-0.209709	0.313574	0.332269	0.0633131
ZMO1749	0.144719	0.331498	-0.264293	0.0191764	0.249686	0.0210491	-0.284521	0.0014348
ZMO1750	0.0298507	0.929265	-0.83466	1.60729e-05	-0.61788	0.000247793	-0.793128	6.48862e-07
ZMO1751	0.0482407	0.879051	-0.007473	0.970884	-0.547257	0.00032428	-0.231163	0.125944
ZMO1752	-0.202588	0.535037	0.123873	0.652683	0.136438	0.531617	-0.950283	7.83148e-09
ZMO1753	-0.0971413	0.677649	-0.426729	0.00313098	0.212499	0.105335	-0.0814658	0.514071
ZMO1754	0.313242	0.447347	-0.441486	0.13297	-0.958604	2.70422e-05	-0.241269	0.300068
ZMO1755	0.0690611	0.807769	0.0224722	0.91921	0.199327	0.183847	0.157298	0.245593
ZMO1756	-0.169358	0.593479	-0.354684	0.109888	0.146096	0.474487	0.421861	0.0125068
ZMO1757	-0.0815711	0.649974	-0.186492	0.126836	-0.313248	0.00123681	-1.28548	3.53501e-49
ZMO1758	-0.0814936	0.727446	0.108131	0.549476	0.59066	1.49798e-06	0.409727	0.00040608
ZMO1759	0.0205733	0.93731	0.0938612	0.691981	-0.420568	0.00703259	-1.21707	1.36547e-18
ZMO1760	-0.195185	0.16508	-0.136482	0.267179	0.236401	0.0137562	0.196978	0.0268496
ZMO1761	-0.0441654	0.862328	0.0901477	0.620839	-0.111364	0.426206	-0.246969	0.0343713
ZMO1763	-0.152939	0.631856	-0.418026	0.0616797	0.0559277	0.805084	0.254275	0.155146
ZMO1764	-0.413615	0.0130893	-0.436743	0.00371933	0.207005	0.143298	1.06616	9.65764e-21
ZMO1766	-0.208495	0.401359	-0.249779	0.170015	-0.268984	0.0705974	0.364358	0.00637316
ZMO1767	-0.097158	0.783158	-0.470753	0.0260445	-0.418955	0.0190531	-0.25387	0.140706
ZMO1768	-0.170717	0.580719	-0.141065	0.5732	-0.17819	0.33902	0.858635	1.28644e-08
ZMO1770	0.0665498	0.828592	0.128999	0.547338	0.169376	0.306709	-0.710639	1.48024e-07
ZMO1771	-0.0330353	0.880184	-0.385621	0.00352351	0.0997327	0.435788	0.575429	2.05082e-08
ZMO1772	0.0971486	0.660866	0.0409957	0.823383	-0.0253402	0.866833	-0.0856324	0.455126
ZMO1773	0.07165	0.794809	0.0627925	0.774459	-0.0366938	0.832276	0.230261	0.081175
ZMO1775	0.0720786	0.84609	0.274878	0.273781	0.41909	0.041065	-0.559501	0.000791775
ZMO1776	0.303978	0.439482	-0.449689	0.106493	-1.21629	1.47895e-08	-0.430547	0.0450119
ZMO1777	0.122578	0.654115	0.70733	2.43089e-05	0.482226	0.0010136	-0.40205	0.00246174
ZMO1778	-0.434817	0.0261881	0.022966	0.91921	0.137479	0.412124	0.558903	2.51995e-05
ZMO1779	0.409892	0.156149	-0.0277923	0.91921	-0.688392	0.000301383	-0.672883	0.000166232
ZMO1780	0.260535	0.480713	-0.146532	0.613169	-0.570578	0.00541275	-0.521684	0.00719032
ZMO1781	-0.391203	0.0137907	-0.529868	9.96666e-05	0.0229018	0.879408	-0.63957	7.4999e-09
ZMO1784	-0.2105	0.541459	0.260181	0.306114	0.316069	0.126969	0.74992	2.41117e-05
ZMO1785	-0.718345	0.167369	-0.910082	0.0287561	-0.235442	0.579044	-1.18656	0.000547801
ZMO1786	-0.0239997	0.921377	0.0713405	0.685143	0.0258244	0.866739	-0.191756	0.077789
ZMO1788	0.296533	0.136612	-0.1648	0.35755	-0.345637	0.0113581	-0.0839746	0.541574
ZMO1790	-0.19549	0.327351	-0.306211	0.0373802	-0.798631	1.10179e-12	-0.134215	0.252204
ZMO1792	-0.191573	0.51245	-0.0727978	0.779372	0.42474	0.010498	0.454951	0.00298478
ZMO1793	0.0334774	0.903131	0.254057	0.166524	0.372263	0.0134467	-0.410693	0.000985256
ZMO1794	-0.303162	0.336303	-0.701266	0.00199354	-0.132035	0.570311	-0.479057	0.0133566
ZMO1796	-0.0275453	0.908252	0.0410898	0.843146	0.510552	8.77633e-05	-0.0498022	0.714569
ZMO1797	0.0111562	0.951922	-0.0437455	0.77563	0.236218	0.025566	-0.404552	1.41962e-05
ZMO1798	0.185171	0.561927	0.364954	0.0861047	0.409663	0.0178063	0.384245	0.0173812
ZMO1800	0.839157	4.20517e-05	-0.242284	0.302414	0.22622	0.252908	-0.0170199	0.928031
ZMO1801	0.128618	0.765826	-0.369057	0.185657	-1.09597	1.89877e-07	-2.31035	1.32858e-31
ZMO1804	-0.199106	0.561074	0.50313	0.0283912	0.798319	2.47281e-05	0.287629	0.114336
ZMO1805	0.167026	0.439482	-0.0703364	0.706584	-0.0850687	0.561947	-0.417857	0.000267519
ZMO1806	0.565878	4.99811e-05	0.472216	0.000478123	0.109133	0.409184	-0.273243	0.00962913
ZMO1807	0.302675	0.189868	0.922039	3.96468e-09	0.245418	0.098216	-1.30313	3.95256e-30
ZMO1808	-0.0530116	0.888234	-0.13545	0.631245	-0.389341	0.0292144	-0.374892	0.028824
ZMO1809	-0.297169	0.283736	-0.057384	0.837454	-0.610523	0.000226312	-0.301616	0.0649843
ZMO1810	-0.153089	0.660866	-0.143883	0.609622	-0.656605	0.000242275	0.0582294	0.760063
ZMO1811	-0.304148	0.277957	-0.306866	0.170515	-0.577894	0.00059651	0.107895	0.532875
ZMO1812	-0.140454	0.773081	-0.0222975	0.971014	-0.711064	0.00131196	0.0230557	0.922667
ZMO1813	-0.150875	0.832354	0.0435055	0.89889	-0.636254	0.0354901	-0.019266	0.947492
ZMO1814	-0.330034	0.401965	0.13274	0.670673	-0.280237	0.234834	-0.288071	0.17702
ZMO1815	0.10099	0.751828	0.824524	2.96788e-06	0.180359	0.278555	0.745594	8.8823e-09
ZMO1816	0.151853	0.618341	0.681295	8.82375e-05	0.119359	0.500743	-0.731842	3.79327e-08
ZMO1817	0.0524398	0.858799	0.0202743	0.932516	-0.252519	0.111946	-0.310281	0.0291027
ZMO1818	0.567829	0.147954	0.281559	0.44237	-0.867241	0.000774755	-0.737819	0.00344635
ZMO1821	0.187609	0.376676	-0.109703	0.547338	-0.209975	0.106907	0.156276	0.163577
ZMO1822	0.221505	0.373578	0.655921	3.53517e-05	-0.212693	0.13228	0.0469827	0.720454
ZMO1823	0.527974	0.0778752	1.0325	3.08292e-06	0.744532	0.000119855	1.00686	4.15871e-09
ZMO1824	0.384401	0.098253	0.784411	1.66064e-06	0.253906	0.0757658	0.804276	1.22657e-11
ZMO1825	0.361956	0.0787411	0.629272	6.11527e-05	-0.04544	0.777262	0.0572622	0.660653
ZMO1826	0.129098	0.651157	0.286939	0.132464	-0.219834	0.119599	0.211134	0.0925238
ZMO1827	-0.0528696	0.863481	0.0795827	0.703085	-0.287368	0.0186889	0.0686811	0.556922
ZMO1838	-0.0878692	0.86329	0.356512	0.167671	0.443673	0.0420424	-0.667665	0.000245716
ZMO1840	-0.338098	0.0933761	0.0867789	0.656955	-0.443415	0.000285699	-0.0996568	0.410163
ZMO1841	-0.228274	0.402896	0.15971	0.454006	-0.0563767	0.765506	0.430154	0.00247805
ZMO1842	0.000385286	0.992755	0.0117085	0.963467	0.160307	0.328101	-0.416239	0.00244824
ZMO1844	-0.108263	0.654115	-0.511643	0.000545139	-0.316038	0.0158319	-0.209831	0.0936316
ZMO1845	-0.00732262	0.974165	-0.46847	0.0226318	0.0537197	0.805084	0.117094	0.514071
ZMO1846	0.145084	0.643716	0.687732	0.000158554	0.156725	0.397361	0.844316	2.19148e-09
ZMO1847	-0.0521298	0.918907	0.604857	0.00873624	0.780577	0.000243193	0.952228	2.07513e-08
ZMO1848	0.084439	0.78711	0.71656	8.82375e-05	0.53786	0.000886629	-0.68936	2.0673e-06
ZMO1849	4.38033	1.51657e-15	0.715388	0.279464	0.434378	0.47219	-0.353888	0.505164
ZMO1850	0.0958296	0.814841	0.865994	0.000149192	0.114138	0.614907	-1.02848	4.46627e-11
ZMO1851	0.0388524	0.906958	0.387956	0.0838894	0.247166	0.215753	-1.09805	4.13012e-13
ZMO1853	0.0371089	0.903332	0.391251	0.0542091	0.373893	0.0293903	0.839942	5.27661e-09
ZMO1854	0.325353	0.098253	0.833532	1.69971e-08	0.529572	7.19403e-05	0.281319	0.0242412
ZMO1855	-0.180065	0.618296	-0.106212	0.716959	0.0244549	0.912962	-0.213821	0.214489
ZMO1856	-0.130524	0.620297	0.29836	0.08143	0.102112	0.530807	0.245061	0.062807
ZMO1857	0.400349	0.0191515	0.438861	0.00265378	-0.0269657	0.873129	-0.0423528	0.759609
ZMO1859	-0.10903	0.635952	-0.272013	0.073902	-0.30532	0.0159156	-0.671013	2.65879e-09
ZMO1860	-0.0948837	0.804495	0.10601	0.693155	0.131784	0.522209	-0.815632	3.00535e-07
ZMO1861	0.011777	0.959368	0.397942	0.054001	0.359337	0.0364152	0.878543	3.28571e-09
ZMO1863	0.173952	0.585231	0.498821	0.0120226	0.164387	0.405201	-0.0821801	0.637736
ZMO1864	0.0768873	0.840289	1.01332	1.80967e-06	0.416648	0.0263929	-1.21541	6.61406e-17
ZMO1866	-0.308071	0.0485348	0.138487	0.363758	0.386628	0.000676546	0.525803	4.00096e-07
ZMO1867	-0.16306	0.341423	0.0404706	0.802883	0.292756	0.0049988	0.0280625	0.790599
ZMO1868	-0.154542	0.44396	0.323257	0.0168474	0.231536	0.0495667	0.357797	0.000605966
ZMO1869	-0.0977542	0.77473	0.39716	0.0498918	-0.213178	0.223938	0.888534	1.12319e-09
ZMO1870	-0.0225658	0.947154	0.318618	0.111473	-0.310748	0.0611659	0.798513	3.90014e-08
ZMO1871	-0.0932827	0.763154	0.242021	0.203312	-0.271416	0.0805359	1.26195	3.57083e-21
ZMO1872	-0.0026355	0.994592	0.372359	0.0635812	-0.36587	0.027384	0.988988	1.91874e-11
ZMO1873	0.00234838	0.985254	0.215447	0.251279	-0.664552	1.87837e-06	0.91961	2.09383e-12
ZMO1874	0.548275	0.228744	0.220572	0.609622	-0.776351	0.00912576	0.513593	0.0737528
ZMO1875	0.126424	0.621393	-0.0417701	0.85297	-0.711076	6.8053e-08	0.525924	4.30882e-05
ZMO1876	0.11306	0.677649	0.336281	0.0600862	-0.185974	0.237971	-0.188288	0.186676
ZMO1877	0.0425275	0.88724	0.171025	0.409507	0.0914016	0.613761	-0.671841	1.11058e-06
ZMO1878	0.0422748	0.880425	-0.0776139	0.713599	0.591042	1.10028e-05	1.03994	2.67482e-17
ZMO1879	-0.196989	0.503824	-0.277023	0.179795	0.208956	0.239619	0.266184	0.09309
ZMO1880	-0.497456	0.0266356	-0.378157	0.0683867	0.256588	0.169899	0.71838	8.44942e-06
ZMO1882	-0.149242	0.57882	0.331016	0.0721272	1.28655	1.05779e-17	1.13086	5.39218e-18
ZMO1883	-0.13069	0.621393	0.296044	0.0841427	0.243331	0.0970386	0.161893	0.219582
ZMO1884	0.0329206	0.892803	0.10319	0.569412	-0.0292912	0.859564	0.274235	0.0209427
ZMO1885	0.225037	0.402896	0.347784	0.0772469	-0.051468	0.791285	-0.378853	0.0112516
ZMO1886	-0.106175	0.692383	0.119996	0.557012	0.400398	0.00652692	0.664135	1.88902e-07
ZMO1887	0.0114309	0.961328	0.228573	0.200686	0.222286	0.134646	-0.518275	4.15502e-05
ZMO1889	-0.320913	0.136537	0.130442	0.549081	0.437638	0.00510942	-0.152112	0.295882
ZMO1890	-0.224865	0.195082	0.0264983	0.888494	0.590479	2.92242e-07	0.868575	1.33923e-16
ZMO1891	-0.186181	0.468224	-0.198166	0.306352	0.378534	0.0110024	0.398609	0.00374279
ZMO1892	-0.322822	0.0322328	-0.0469278	0.803451	0.0345129	0.833649	-0.0787684	0.535886
ZMO1895	-0.136826	0.556933	-0.294817	0.0719893	0.271662	0.0521421	-0.0853553	0.53276
ZMO1896	-0.386192	0.0759447	-0.273026	0.160592	0.356109	0.0240567	0.498357	0.000503608
ZMO1897	-0.282562	0.100954	-0.206205	0.179458	0.0576911	0.684732	-0.54777	5.34091e-07
ZMO1898	-0.406742	0.0733938	-0.475108	0.0136644	-0.000813761	0.997066	-1.61862	7.55992e-30
ZMO1899	-0.283798	0.0976727	-0.197632	0.212888	0.479496	0.0001225	0.687688	9.12062e-10
ZMO1900	-0.232579	0.286415	-0.627884	7.38546e-05	0.576449	4.16749e-05	0.663711	2.61543e-07
ZMO1901	0.0316626	0.923826	0.163395	0.528091	0.035943	0.877375	-0.167689	0.35383
ZMO1902	0.0367153	0.919337	0.467934	0.088056	0.0357701	0.897704	0.657138	0.00112169
ZMO1903	-0.044357	0.900585	0.445611	0.0199573	-0.0407146	0.840939	0.513877	0.000479202
ZMO1904	0.117563	0.631856	0.246697	0.135391	0.560054	2.7145e-05	0.0207523	0.884046
ZMO1905	-0.00155047	0.994564	0.133886	0.427146	0.155229	0.259408	-0.643783	7.4999e-09
ZMO1906	-0.0402092	0.891095	0.0189538	0.939591	0.0852999	0.644728	-0.166772	0.278243
ZMO1907	0.0667202	0.771266	0.421084	0.00155	0.101229	0.435788	0.446169	2.31596e-05
ZMO1908	0.0854978	0.747229	0.265147	0.113157	-0.00352534	0.982948	-0.396693	0.00141117
ZMO1909	-0.0857871	0.832354	0.100346	0.703992	-0.92239	7.96325e-08	0.157048	0.380805
ZMO1910	-0.172558	0.380714	-0.0875881	0.611942	-0.232891	0.0514498	0.196868	0.0783998
ZMO1911	-0.243781	0.389279	-0.412419	0.054532	-1.16604	1.10179e-12	-0.361653	0.032531
ZMO1912	-0.0371889	0.901481	0.0122617	0.965407	-0.573162	0.000277213	-0.603809	4.35047e-05
ZMO1913	0.313952	0.20403	-0.231987	0.283392	-0.671204	2.30068e-05	-0.167337	0.300068
ZMO1914	0.0141335	0.951922	0.554159	0.000314372	0.285454	0.0433802	-1.28067	4.37422e-28
ZMO1915	0.0604367	0.840873	0.353517	0.0648274	-0.133385	0.447112	-1.3329	6.61917e-22
ZMO1916	-0.152239	0.615553	0.0842349	0.721514	-0.160478	0.353249	-0.721191	1.76108e-07
ZMO1917	-0.142621	0.512525	-0.187744	0.219363	-0.267578	0.0271532	-0.102983	0.381367
ZMO1918	0.153447	0.586494	-0.0912884	0.706444	-0.726018	8.54825e-07	-0.0922962	0.553805
ZMO1919	-0.236404	0.197044	-0.305541	0.0334398	-0.182436	0.144381	-0.0689448	0.551253
ZMO1920	-0.14989	0.640513	-0.121467	0.617223	-0.818032	2.48351e-07	-0.7018	3.0671e-06
ZMO1921	-0.116353	0.661165	0.140668	0.466443	-0.338296	0.015695	0.262728	0.0476682
ZMO1922	-0.161003	0.402683	-0.114973	0.481042	0.44512	0.000153637	0.406175	0.000106326
ZMO1923	-0.0610738	0.832354	-0.133477	0.524581	-0.246325	0.115468	0.367158	0.00771044
ZMO1924	-0.16972	0.401359	-0.111181	0.504993	-0.300391	0.0110024	0.0747597	0.535352
ZMO1925	-0.0184393	0.919337	0.0312601	0.833604	-0.108707	0.281534	0.461843	3.53078e-08
ZMO1927	-0.14351	0.426207	-0.431628	0.000243472	-0.469915	2.61696e-06	-0.306344	0.00142929
ZMO1928	0.301727	0.189868	0.241868	0.2148	1.35214	3.81062e-22	2.36992	2.14419e-69
ZMO1929	0.409657	0.0619795	0.207405	0.316566	0.303799	0.0628214	1.39444	4.87933e-23
ZMO1930	0.329285	0.720965	2.09806	0.00723334	0.662973	0.323161	0.0885772	0.881307
ZMO1931	0.182702	0.811252	1.0149	0.0646498	-0.0118724	0.982948	0.6734	0.110728
ZMO1933	0.132401	0.700722	0.156687	0.545037	0.08366	0.698778	-0.171972	0.336497
ZMO1934	0.295242	0.363153	0.170969	0.532259	0.0829731	0.718399	-1.03119	2.59442e-09
ZMO1944	0.565594	0.582737	1.54679	0.025081	0.496981	0.44423	0.87249	0.11508
ZMO1954	0.256402	0.312018	0.436906	0.0173723	0.401895	0.00960333	-0.315683	0.0307381
ZMO1955	0.181915	0.356855	-0.270359	0.0627679	-0.593911	1.32537e-07	-0.850372	1.68691e-15
ZMO1956	0.0319157	0.870706	0.108152	0.426614	-0.0285821	0.819227	-0.790293	6.63859e-19
ZMO1957	-0.108185	0.577838	0.249951	0.054001	-0.198062	0.0691814	-0.615417	9.10424e-11
ZMO1958	0.059082	0.858421	0.0375745	0.888494	-0.506449	0.0020778	-0.770994	5.69272e-07
ZMO1959	0.0342273	0.919337	0.614399	0.00190675	-0.0411955	0.850223	-0.994048	1.26382e-10
ZMO1960	-0.0494475	0.869865	0.256692	0.179795	-0.508087	0.000609387	-0.529965	0.000144263
ZMO1961	-0.0473496	0.915316	0.451569	0.0633718	-0.174878	0.431442	-0.966133	5.64548e-08
ZMO1962	-0.000539019	0.992959	0.125719	0.667732	-0.435788	0.0292355	-0.56943	0.00174936
ZMO1963	0.113663	0.620297	0.025175	0.897081	0.671467	1.62126e-08	-0.171251	0.155109
ZMO1964	-0.149678	0.662883	-0.39169	0.0964755	0.107001	0.637844	-0.148014	0.441957
ZMO1965	-0.161573	0.497099	0.517958	0.00027092	0.0700262	0.634404	0.39456	0.000480791
ZMO1966	-0.606345	0.319032	-0.447144	0.35335	-0.624271	0.102829	-0.272655	0.460419
ZMO1967	-0.255284	0.180995	-0.27888	0.0742335	-0.419976	0.00090352	-0.694322	3.59175e-10
ZMO1969	-0.034093	0.919337	-0.328303	0.11679	0.0450585	0.831906	-0.0251164	0.884499
ZMO1970	0.257435	0.153037	0.322405	0.0272415	0.178822	0.169791	-0.391016	0.000401301
ZMO1974	0.135294	0.589269	0.38426	0.022277	0.558006	0.000124827	-0.437007	6.10316e-05
ZMO1975	0.0701705	0.751638	0.279516	0.0392055	0.31828	0.00703191	0.223631	0.0256467
ZMO1976	-0.639112	6.74523e-05	0.219008	0.306114	0.299151	0.0897096	-0.0631085	0.659973
ZMO1977	-0.201535	0.522069	0.139773	0.569208	-0.689438	2.9531e-05	0.0475774	0.787522
ZMO1978	0.0675288	0.794809	0.344714	0.0260885	0.247296	0.0715491	0.403955	0.000444965
ZMO1979	0.154863	0.59279	0.59221	0.0013069	0.330763	0.0450535	-0.352746	0.0184621
ZMO1980	-0.189762	0.341309	0.345729	0.0118478	0.302883	0.0112833	0.323718	0.00235688
ZMO1981	-0.051649	0.858421	0.422306	0.0169374	0.0646803	0.710041	0.424174	0.00104427
ZMO1983	-0.0329471	0.93731	0.00405283	0.988903	-1.12848	5.05908e-13	-2.71415	1.42781e-76
ZMO1984	-0.0742735	0.832354	-0.121196	0.598439	-1.13584	5.74408e-15	-1.75013	6.29918e-37
ZMO1986	1.62354	1.07359e-06	0.471115	0.215137	0.0469936	0.899254	0.0534386	0.86541
ZMO1988	0.241021	0.51245	-0.0840891	0.788207	0.237009	0.317387	0.809498	2.86612e-05
ZMO1989	0.0225344	0.919337	0.377231	0.005963	-0.104096	0.435663	0.847075	1.06286e-14
ZMO1992	0.244506	0.28762	0.372134	0.0307448	-0.505774	0.000273036	0.537285	4.60584e-05
ZMO1993	0.203428	0.336303	0.140626	0.417686	-0.577454	2.5797e-06	-0.393999	0.000872376
ZMO1996	-0.1589	0.589421	0.123998	0.609803	0.549054	0.000897819	1.56608	1.07456e-25
ZMO1997	-0.192501	0.350608	0.226856	0.146033	0.579735	2.15662e-06	0.967833	3.61891e-18
ZMO1998	0.228269	0.277957	0.0360036	0.866299	0.437302	0.00130658	0.825731	3.50502e-12
ZMO2001	-0.144949	0.722161	0.278873	0.304758	-0.495163	0.0138705	0.107045	0.615098
ZMO2002	-0.224715	0.439482	-0.155682	0.525192	0.530149	0.00170843	0.854128	3.90014e-08
ZMO2003	0.015416	0.976591	-0.156851	0.597836	-0.154572	0.509617	0.182724	0.36957
ZMO2004	-0.300848	0.212408	-0.276347	0.184249	0.406353	0.0126537	0.595875	7.78599e-05
ZMO2005	-0.198328	0.522069	-0.395819	0.0635812	-0.193414	0.315323	-0.129678	0.461735
ZMO2006	-0.213409	0.402896	0.127824	0.596363	0.668701	0.000330137	0.399297	0.0242866
ZMO2007	-0.0640775	0.824202	0.591243	0.00012313	0.268157	0.0568562	-0.926731	1.2024e-14
ZMO2009	0.582302	0.0421377	0.167696	0.587745	-0.786715	0.000107248	-0.0771407	0.756191
ZMO2010	-0.165674	0.832354	-0.0240549	0.976385	-0.204248	0.509617	-0.220853	0.429578
ZMO2012	-0.0671192	0.771888	-0.338192	0.0182071	-0.154826	0.238382	0.0439879	0.751169
ZMO2014	-0.225804	0.708256	-0.33855	0.44242	-0.554641	0.10372	-0.6665	0.0317888
ZMO2015	-0.115042	0.814841	-0.269612	0.398266	-0.568177	0.0180885	-0.525488	0.0199112
ZMO2017	-0.0590237	0.887604	-0.354846	0.215137	-0.612162	0.00618519	-1.03949	6.24228e-07
ZMO2018	0.0635315	0.814841	0.336598	0.0420894	0.323722	0.0146179	1.31883	8.19316e-29
ZMO2023	-0.169575	0.615331	0.436469	0.043723	-0.233066	0.224697	0.239734	0.167405
ZMO2025	-0.523259	2.95129e-05	-0.889174	1.5225e-14	-0.297573	0.00736287	-0.442248	1.78446e-05
ZMO2026	-0.200688	0.516679	-0.0799043	0.765316	0.650254	0.000245732	-0.190165	0.254627
ZMO2040	-0.147199	0.535651	0.352608	0.0216761	0.165085	0.247829	0.123265	0.301226
ZMO2041	0.110177	0.687535	0.144678	0.499156	-0.389945	0.0115377	-0.0568183	0.72142
ZMOp32x001	0.0467822	0.905724	0.12591	0.712522	-0.155642	0.554321	-1.60656	2.5574e-15
ZMOp32x002	0.0376578	0.91838	-0.107389	0.701747	0.153454	0.47219	-0.744278	8.12814e-06
ZMOp32x003	0.0955994	0.829167	-0.0172328	0.966762	0.151816	0.569557	0.210063	0.330454
ZMOp32x004	0.504434	0.0403414	-0.0106148	0.971205	-0.0442311	0.848459	0.234524	0.185121
ZMOp32x005	0.299207	0.183324	0.32319	0.0749553	-0.0263291	0.885189	-1.20187	6.00148e-20
ZMOp32x006	0.145992	0.522069	0.378504	0.0124118	-0.0279983	0.866505	-1.12538	3.79444e-23
ZMOp32x007	0.23188	0.541459	0.185054	0.549055	-0.0945022	0.719182	-1.7493	4.65434e-19
ZMOp32x008	0.514842	0.0928618	0.673113	0.00794636	0.0295383	0.912962	0.459668	0.0250376
ZMOp32x009	0.460325	0.0834971	0.657749	0.00265378	0.161861	0.447112	-0.0706026	0.71879
ZMOp32x010	0.306723	0.298032	0.325086	0.158031	-0.558326	0.00165416	-0.387857	0.0253085
ZMOp32x011	0.241832	0.589269	0.792436	0.0111577	0.412031	0.141828	-2.66903	1.21222e-29
ZMOp32x013	0.347899	0.620297	1.44271	0.00219446	2.10853	8.73519e-08	1.6676	1.82745e-06
ZMOp32x015	0.374066	0.643716	1.10064	0.0501934	1.40419	0.00224746	2.76952	2.56805e-12
ZMOp32x016	-0.177454	0.453526	0.119002	0.550037	-0.0111024	0.948781	0.389786	0.00120375
ZMOp32x017	-0.0663337	0.93774	0.962205	0.00012313	0.614396	0.000724279	0.0509882	0.758869
ZMOp32x018	0.150572	0.675551	-0.240767	0.360006	-0.320109	0.101625	-1.44752	8.59851e-24
ZMOp32x020	0.318003	0.0500347	0.164095	0.284199	-0.0466231	0.740805	1.02843	1.23979e-22
ZMOp32x021	0.211098	0.353954	0.11956	0.545037	-0.0730609	0.651431	0.930636	2.54584e-14
ZMOp32x022	0.161638	0.690393	0.373305	0.184341	0.042393	0.878108	0.169087	0.448884
ZMOp32x023	-0.0683553	0.887604	0.0598603	0.875179	0.043616	0.879408	0.500276	0.0230672
ZMOp32x025	0.366661	0.0111988	0.23607	0.0824144	0.0361385	0.786641	-0.069288	0.532875
ZMOp32x028	0.603619	0.0312814	0.173552	0.567368	-0.258884	0.248952	0.377345	0.0588563
ZMOp33x001	0.0584063	0.879065	-0.0912548	0.78413	-0.698871	0.000754223	-2.90978	2.33856e-54
ZMOp33x002	-0.127649	0.700275	-0.0912355	0.719418	-0.526066	0.0012305	-1.81364	3.51984e-35
ZMOp33x004	0.395633	0.250414	0.819822	0.00121222	-0.0902387	0.733543	0.412509	0.0507309
ZMOp33x005	-0.00952788	0.998904	0.0652592	0.895218	-0.275866	0.435788	-1.27129	9.53981e-06
ZMOp33x006	0.128026	0.691233	0.201451	0.378595	-0.0789919	0.696767	0.109581	0.523228
ZMOp33x008	-0.393239	0.220422	-0.472882	0.0647009	-0.335792	0.134317	-2.06829	4.91828e-29
ZMOp33x009	-0.186221	0.59836	0.0971292	0.694026	-0.188953	0.263934	-1.23777	3.84161e-21
ZMOp33x010	-0.0308774	0.935955	0.420941	0.0262121	-0.246163	0.138199	-1.29071	1.41906e-20
ZMOp33x011	0.220571	0.477745	0.381116	0.0803186	-0.204497	0.28983	-0.79949	5.34091e-07
ZMOp33x012	0.0294215	0.923554	-0.242422	0.310445	-0.428489	0.0190531	-1.41195	2.58926e-18
ZMOp33x013	-0.0960954	0.832354	-0.347308	0.199772	-0.402727	0.0602758	-1.19774	8.74603e-11
ZMOp33x015	-0.0896366	0.76318	0.0771858	0.716959	-0.354731	0.0118659	-0.301795	0.0229364
ZMOp33x016	-0.180017	0.411626	-0.427283	0.0033844	-0.631753	6.74752e-08	-1.23848	5.81632e-31
ZMOp33x017	0.0868915	0.718935	-0.249271	0.132966	-0.682395	9.45869e-10	-0.704969	8.06086e-13
ZMOp33x018	-0.0508398	0.870396	0.0788296	0.710563	-0.45237	0.00100408	-0.0928418	0.509331
ZMOp33x019	-0.00312103	0.994813	-0.335896	0.13619	-0.279608	0.142651	-0.224091	0.205076
ZMOp33x020	0.282871	0.640921	0.303798	0.525192	-0.602261	0.0815122	-0.382681	0.23884
ZMOp33x021	0.127723	0.720965	0.224359	0.383023	-0.536136	0.00504565	-0.51638	0.00370776
ZMOp33x022	0.31887	0.212408	0.474051	0.0172082	-0.118448	0.542151	-0.3025	0.0571778
ZMOp33x023	0.1194	0.708168	-0.438479	0.0379026	-0.428887	0.0134467	0.0445157	0.802424
ZMOp33x026	-0.160757	0.821663	-0.141943	0.78413	0.0303362	0.94153	0.208346	0.512553
ZMOp33x027	-0.153079	0.754317	-0.00899564	0.984292	0.15822	0.579137	-0.825734	4.9926e-05
ZMOp33x028	-0.172764	0.44396	-0.431576	0.00687707	-0.472719	0.00026448	-0.282012	0.017752
ZMOp33x030	-0.065143	0.873203	-0.0723917	0.833709	0.134233	0.54506	-0.255627	0.116267
ZMOp33x031	0.185473	0.659282	0.528121	0.0742335	-0.123311	0.661267	-1.0041	4.49773e-06
ZMOp33x033	0.545077	0.0735982	0.996269	6.28812e-05	0.184837	0.459355	-1.03465	2.3408e-07
ZMOp33x036	0.357388	0.253385	0.239186	0.357793	-0.13358	0.552877	0.0938666	0.634591
ZMOp33x037	0.4582	0.0276012	0.309242	0.098019	-0.15965	0.328101	-0.509498	0.00016768
ZMOp33x038	0.607033	0.00524184	0.472309	0.0125931	-0.305944	0.0561635	-0.165858	0.272428
ZMOp33x039	-0.152659	0.738501	-0.281715	0.363206	-0.606112	0.0115274	-1.43986	2.83102e-11
ZMOp36x005	-0.0730353	0.892803	0.0784696	0.839784	-0.313777	0.224178	-0.239566	0.329492
ZMOp36x006	0.0133663	0.947154	0.750334	0.00624263	-0.161389	0.541328	-0.900534	6.71349e-06
ZMOp36x008	-0.0322579	0.935392	0.756188	7.77697e-05	0.0520148	0.799491	-0.39134	0.0123256
ZMOp36x011	0.212272	0.543347	0.634092	0.00386881	-0.19733	0.346367	0.359582	0.042748
ZMOp36x015	0.0590666	0.822322	0.166838	0.324127	-0.472897	0.000155616	-0.701673	7.8966e-10
ZMOp36x017	0.0308914	0.925014	0.370588	0.119501	0.106747	0.637533	-0.761317	5.24085e-06
ZMOp36x018	-0.0649284	0.94818	0.122631	0.78644	-1.12317	0.000150333	-1.63058	3.25416e-09
ZMOp36x020	0.0163614	0.952708	0.0390508	0.895218	-0.39812	0.0501975	-1.26767	5.07197e-14
ZMOp36x024	-0.127982	0.788772	0.103121	0.769103	-0.323532	0.188855	-0.0565747	0.799457
ZMOp36x025	0.175909	0.559605	-0.278215	0.179795	-0.128183	0.507834	-0.535035	0.000585195
ZMOp36x027	-0.35628	0.621393	-0.468764	0.360239	-0.402608	0.360254	0.186062	0.658095
ZMOp36x028	-0.278207	0.78711	-0.215654	0.781607	-0.343847	0.553839	-0.152831	0.769031
ZMOp36x029	-0.252026	0.723841	-0.231996	0.668598	-0.187829	0.652508	-1.16621	0.000325399
ZMOp36x030	-0.344195	0.585356	-0.121253	0.812417	-0.0649855	0.877811	-2.14709	7.717e-13
ZMOp36x031	0.0304603	0.93731	0.330188	0.189601	0.885361	7.43069e-06	1.41562	2.66841e-15
ZMOp36x032	0.286649	0.447347	0.42743	0.11548	0.202028	0.405883	1.7245	2.17442e-18
ZMOp36x037	0.100632	0.755892	0.357131	0.0753949	0.0873963	0.662239	0.179617	0.295882
ZMOp36x038	-0.749657	0.373201	-0.339759	0.631245	-0.106847	0.866833	0.826343	0.0869934
ZMOp36x039	-0.0311821	0.908252	-0.0625548	0.786853	-0.210789	0.205358	-0.0911792	0.547455
ZMOp36x041	-0.199672	0.585231	0.188754	0.457024	-0.349113	0.0583217	-1.51914	2.08287e-25
ZMOp36x042	0.0457573	0.870396	0.866706	1.76222e-08	-0.138122	0.34447	-1.17082	2.59112e-25
ZMOp36x044	0.107905	0.781378	0.657494	0.00282508	0.168691	0.413388	0.621813	4.60201e-05
ZMOp39x003	0.488091	0.189868	1.65411	1.70116e-10	0.627177	0.00617389	0.13386	0.552781
ZMOp39x004	0.324483	0.189868	0.414421	0.037195	-0.0220747	0.913188	-0.871371	2.92141e-09
ZMOp39x005	0.293209	0.422288	0.269535	0.336456	0.00830574	0.973994	-1.29681	3.62724e-12
ZMOp39x006	0.278394	0.654115	0.316663	0.519676	-0.0961094	0.828039	-0.998395	0.00161985
ZMOp39x007	0.479636	0.0252681	0.723266	4.67403e-05	0.32396	0.0432214	-0.847545	1.03665e-09
ZMOp39x008	0.362716	0.0202968	0.106299	0.525034	-0.177473	0.150317	-0.954923	5.57818e-20
ZMOp39x009	0.232068	0.522069	0.0928242	0.765316	-0.112476	0.643922	-1.71019	3.68928e-21
ZMOp39x010	0.148722	0.720142	-0.24325	0.415967	-0.109842	0.674527	-0.657072	0.00100158
ZMOp39x011	-0.118469	0.811252	0.0710964	0.837454	-0.302245	0.206861	-0.97392	1.06436e-06
ZMOp39x012	0.209255	0.492036	0.703634	0.000202449	-0.177027	0.329224	-0.978046	1.91874e-11
ZMOp39x013	0.390848	0.0939584	0.582625	0.00148761	-0.0811433	0.651674	-0.00362803	0.982321
ZMOp39x014	0.313418	0.098326	0.30717	0.0555663	-0.154821	0.245989	-0.262897	0.0216671
ZMOp39x015	0.165016	0.530729	0.374955	0.0350705	-0.0483455	0.783764	-0.0507246	0.732073
ZMOp39x016	0.11736	0.520118	0.0760251	0.605743	-0.447027	2.90289e-06	0.490895	3.35167e-08
ZMOp39x018	0.0869989	0.731897	-0.168975	0.336456	0.305337	0.0252961	-0.668058	2.38188e-08
ZMOp39x020	0.0682522	0.870624	-0.1197	0.719314	-0.347222	0.129343	-1.65526	4.96262e-18
ZMOp39x021	-0.025009	0.955143	-0.233115	0.435363	-0.470386	0.0319169	-1.52942	6.58077e-16
ZMOp39x023	0.434795	0.219529	0.706232	0.005963	0.219371	0.388571	-0.244581	0.211686
ZMOp39x026	-0.206564	0.522069	-0.131282	0.619778	-0.632101	0.000287474	-0.00316842	0.985788
ZMOp39x027	-0.615263	0.00294094	-0.747415	6.0128e-05	0.000234655	0.998741	-0.388942	0.011684
ZMOp39x030	-0.237031	0.441309	-0.88045	6.4352e-06	-0.0846287	0.679739	0.287553	0.0868615
ZMOp39x031	0.0860238	0.703354	0.239899	0.0977171	0.446785	0.00013256	0.638782	3.25753e-10
ZMOp39x032	0.145136	0.58786	-0.527835	0.00395584	-0.180983	0.293015	-0.905179	8.31667e-12
ZMOp39x034	0.213874	0.706231	0.215069	0.667732	-0.38544	0.285216	-1.73846	5.53837e-09
b0008	0.283748	0.433883	0.0334604	0.925278	-0.234083	0.306857	-0.337836	0.091794
b2935	0.397248	0.465331	0.145843	0.773755	-0.245005	0.485455	0.178461	0.568265
b3561	-0.100527	0.76318	0.446744	0.010144	-0.417315	0.00314524	-0.612994	1.4896e-06
b3564	0.253594	0.673394	-0.305826	0.491535	-0.284172	0.431442	0.160482	0.624629
b3564partial	0.534362	0.0666889	-0.010797	0.966762	-0.008273	0.973994	0.219426	0.283224
b3565	0.499258	0.0993158	0.0432745	0.902079	0.0713044	0.782957	-0.118666	0.579587
b3565duplicate	0.499258	0.0993158	0.0432745	0.902079	0.0713044	0.782957	-0.118666	0.579587
cat	-0.0364581	0.87484	-0.180046	0.212888	-0.205996	0.0794322	-0.924973	4.24036e-20
tetA	0.340083	0.733293	0.454781	0.565403	-0.477972	0.415345	-0.00903155	0.985788
