# Supplementary material for: Multiomic Fermentation Using Chemically Defined Synthetic Hydrolyzates Revealed Multiple Effects of Lignocellulose-Derived Inhibitors on Cell Physiology and Xylose Utilization in Zymomonas mobilis
Source: Front Microbiol. 2019 Nov 7;10:2596. doi: 10.3389/fmicb.2019.02596 (PMC6853872; doi:10.3389/fmicb.2019.02596)
Supplement: TABLE S3 — Compiled metabolomics results. [file Table_3.XLSX]

## Sheet: Table S_
Method	Metabolite	DCW = dry cell weight	SynH-LDI T1 rep1	SynH-LDI T1 rep2	SynH-LDI T1 rep3	SynH-LDI T2 rep1	SynH-LDI T2 rep2	SynH-LDI T2 rep3	SynH-LDI T3 rep1	SynH-LDI T3 rep2	SynH-LDI T3 rep3	SynH-LDI T4 rep1	SynH-LDI T4 rep2	SynH-LDI T4 rep3	SynH+LDI T1 rep1	SynH+LDI T1 rep2	SynH+LDI T1 rep3	SynH+LDI T2 rep1	SynH+LDI T2 rep2	SynH+LDI T2 rep3	SynH+LDI T3 rep1	SynH+LDI T3 rep2	SynH+LDI T3 rep3	SynH+LDI T4 rep1	SynH+LDI T4 rep2	SynH+LDI T4 rep3
AEX-LC-MS	Gluconate	umol/mg DCW	21.483	9.71995	11.2215	13.153	12.3732	14.2866	21.2465	19.1751	11.8867	12.6562	12.5863	7.20882	11.7908	14.2587	9.42878	13.7555	12.0408	18.8816	17.4337	20.8197	23.3614	11.4307	4.34254	8.29501
AEX-LC-MS	Glycerate	umol/mg DCW	0.794244	0.44297	0.448008	0.467565	0.466224	0.530839	0.588337	0.530203	0.456649	0.702622	0.598407	0.471071	0.671888	0.503112	0.497004	0.49908	0.464878	0.805737	0.544259	0.579357	0.604619	0.426263	0.304007	0.403387
AEX-LC-MS	Shikimate	umol/mg DCW	36.4753	28.5043	40.5407	82.1931	97.069	102.49	46.6662	52.6758	37.9597	74.9078	62.5148	60.3361	53.0649	46.4514	60.3388	84.4347	106.857	87.6287	32.9114	60.3644	46.3468	52.169	40.4747	52.6303
AEX-LC-MS	2,3-dihydroxyisovalerate	umol/mg DCW	0.688	0.529333	0.601212	0.459741	0.608359	0.630834	0.499314	0.583132	0.482851	0.188553	0.11618	0.153241	0.525518	0.574939	0.566551	0.447676	0.482624	0.508024	0.278239	0.577809	0.404855	0.144508	0.166479	0.130418
AEX-LC-MS	Pyruvate/Oxaloacetate	umol/mg DCW	2.55417	2.01075	2.67586	0.732346	0.66964	0.570924	0.28765	0.381068	0.252293	0.244706	0.534545	0.111602	2.54156	3.54047	1.85105	0.683577	0.645712	0.560509	0.536485	0.816683	0.522066	0.321839	0.22041	0.343485
AEX-LC-MS	Glycerol 3-phosphate	umol/mg DCW	0.209749	0.176487	0.217485	0.107525	0.13979	0.131958	0.129556	0.151811	0.135122	0.185487	0.184965	0.15249	0.202478	0.191414	0.185918	0.131248	0.133795	0.152274	NaN	0.136855	NaN	0.148419	0.097181	0.143544
AEX-LC-MS	Glucose 1-phosphate/Mannose 1-phosphate	umol/mg DCW	NaN	NaN	NaN	0.119329	0.138151	0.149536	0.312692	0.345688	0.21113	0.22599	0.149268	0.193988	0.216997	0.279091	0.142762	0.12026	0.161044	0.163507	0.223576	0.373306	0.372241	0.743082	0.800143	0.757205
AEX-LC-MS	Succinate	umol/mg DCW	10.6618	7.12833	8.07152	4.84284	6.43716	6.86718	7.04952	7.32425	5.91137	18.2202	19.4948	15.186	9.27539	10.3744	7.79729	5.11129	6.46539	7.26994	5.29605	11.8812	7.74841	9.98747	8.30415	10.8064
AEX-LC-MS	Malate	umol/mg DCW	0.329684	0.22445	0.249095	0.236459	0.283693	0.31478	0.400291	0.433018	0.29333	1.08518	1.30464	0.825386	0.276393	0.266296	0.213001	0.213658	0.253342	0.287723	0.247439	0.453682	0.370661	0.555919	0.398575	0.48816
AEX-LC-MS	Erythrose 4-phosphate	umol/mg DCW	0.952337	0.48311	0.803981	0.415302	0.586096	0.539848	0.615796	0.64068	0.388939	0.459548	0.573709	0.359908	1.67667	2.96541	0.74047	0.464464	0.672846	0.539929	0.377955	0.543922	0.605728	0.59384	0.260234	0.57357
AEX-LC-MS	Glucose 6-phosphate	umol/mg DCW	0.791534	0.403043	0.698642	0.361165	0.470183	0.408383	0.535754	0.474035	0.320151	0.285602	0.371084	0.223086	1.48299	2.78442	0.63849	0.377052	0.549285	0.409151	0.291989	0.386597	0.455766	0.334497	0.149752	0.361193
AEX-LC-MS	α-Ketoglutarate	umol/mg DCW	0.417927	0.275935	0.2899	0.157393	0.147519	0.128481	0.204254	0.178017	0.186558	0.12015	0.100765	0.114262	0.29483	0.415309	0.217993	0.128144	0.185802	0.117544	0.109206	0.228262	0.171295	0.10655	0.0919316	0.115349
AEX-LC-MS	Fructose 6-phosphate	umol/mg DCW	0.615139	0.352186	0.58954	0.707462	0.869656	0.990328	1.57193	1.07026	0.832319	0.336309	0.382244	0.253911	1.22592	1.81233	0.608252	0.577918	0.782977	0.741701	0.558148	0.182653	0.599291	0.565302	0.227156	0.491199
AEX-LC-MS	Mannose 6-phosphate	umol/mg DCW	0.694653	0.561603	0.587233	0.844915	0.98	1.08041	3.34876	3.62868	1.85223	2.25467	1.49905	1.98044	0.74412	0.834226	0.532848	0.789599	1.17305	1.18881	2.1395	4.28151	3.83343	9.02813	11.8731	9.34786
AEX-LC-MS	Fumarate	umol/mg DCW	0.29395	0.240138	0.244285	0.244499	0.233207	0.251772	0.232303	0.190947	0.16851	0.276137	0.197706	0.160625	0.283001	0.247191	NaN	0.219449	0.246505	0.234443	0.176076	0.352882	NaN	0.121601	0.192957	0.165591
AEX-LC-MS	AMP	umol/mg DCW	0.487644	0.26414	0.351585	1.11697	0.93601	1.45754	0.939429	0.884625	0.832654	0.398605	0.284224	0.554173	0.402375	0.362042	0.319131	0.737379	0.637167	0.782527	0.938141	1.86755	1.80736	0.341276	0.352345	0.371615
AEX-LC-MS	Sedoheptulose 7-phosphate	umol/mg DCW	0.323953	0.23541	0.372122	0.961537	1.23259	1.48011	2.66191	1.97126	1.2853	0.621713	0.389724	0.518397	0.384194	0.511722	0.271184	0.571595	0.6572	0.658428	0.72902	0.53653	0.517484	0.199707	0.146932	0.226396
AEX-LC-MS	6-phosphogluconate	umol/mg DCW	0.636442	0.364991	0.682687	0.350187	0.406279	0.377368	0.27247	0.282084	0.216806	0.217069	0.15181	0.158993	0.603197	1.06782	0.590234	0.297829	0.548485	0.360249	0.180347	0.265083	0.296242	0.138564	0.0981765	0.12775
AEX-LC-MS	2-phosphoglycerate/3-phosphoglycerate	umol/mg DCW	2.40559	1.74591	2.82753	1.39417	2.12938	1.81687	0.457166	0.357966	0.336439	0.203179	0.115644	0.153344	1.88964	1.33377	2.44101	1.16545	1.35308	1.73874	0.254797	0.273019	0.341501	0.140943	0.108193	0.151352
AEX-LC-MS	3-deoxy-2-keto-6phosphogluconate	umol/mg DCW	8.14725	5.08922	5.95126	2.46462	3.12321	4.33334	1.71647	1.31593	0.923181	0.579054	0.310211	0.42655	5.89202	4.93446	6.8754	2.72724	2.8918	5.25422	2.29721	1.075	1.10599	0.381524	0.268	0.363524
AEX-LC-MS	3-phosphoshikimate	umol/mg DCW	0.767431	0.655668	0.687136	1.81933	1.51807	2.73791	11.2507	9.06363	7.14353	4.70297	1.83499	4.21622	0.78051	0.796219	0.645184	1.16898	1.8266	2.22377	4.41395	10.5924	5.94245	0.600994	0.683394	0.555402
AEX-LC-MS	Citrate	umol/mg DCW	13.9837	9.0577	8.76981	5.20954	6.57653	7.89104	8.10285	8.42678	5.94799	17.2299	21.2023	14.642	12.3361	12.6617	9.26244	6.29568	8.17983	9.30979	5.45104	13.3677	8.87399	12.17	8.9636	11.2101
AEX-LC-MS	Isocitrate	umol/mg DCW	1.20798	0.856473	0.750607	0.384803	0.654536	0.704189	0.853657	1.11212	0.623627	2.36642	1.9409	1.5049	1.32381	0.656962	1.10279	0.642382	0.831243	1.00545	0.540198	1.36012	1.00425	1.54126	0.999271	1.45997
AEX-LC-MS	Cis-Aconitate	umol/mg DCW	NaN	0.146339	NaN	0.114566	0.135373	0.136001	0.185423	0.246177	0.156867	0.467786	0.571126	0.433187	NaN	NaN	NaN	0.123932	0.132968	0.177105	0.16965	0.266138	0.302397	0.391121	0.29753	0.397451
AEX-LC-MS	ADP	umol/mg DCW	1.00062	0.480259	1.06953	0.776772	1.0851	1.45384	0.820718	0.831624	0.400539	0.345753	0.195819	0.298628	0.943884	0.962291	1.292	0.758424	1.59946	1.72352	0.566453	1.36693	0.731597	0.230036	0.235151	0.235931
AEX-LC-MS	GMP	umol/mg DCW	NaN	NaN	NaN	0.141282	0.12814	0.143839	0.145425	0.160957	0.135019	0.597281	0.286878	0.644311	NaN	NaN	NaN	0.108911	0.118621	0.13184	0.142414	0.231627	0.268909	0.156411	0.166237	0.182901
AEX-LC-MS	ATP	umol/mg DCW	0.567629	0.460366	1.13057	0.327745	0.420095	0.33553	0.249655	0.274152	0.204472	0.20258	0.109447	0.14113	1.03107	1.69518	1.37347	0.410242	1.02001	0.397782	0.190196	0.44847	0.330215	0.131893	0.140505	0.148311
AEX-LC-MS	GDP	umol/mg DCW	0.238804	NaN	0.206342	0.157822	0.177099	0.201907	0.172435	0.207649	0.164637	0.180493	0.108356	0.14895	NaN	0.228333	0.188132	0.179891	0.214192	0.247772	0.182691	0.267574	0.280152	0.165051	0.161895	0.181938
AEX-LC-MS	GTP	umol/mg DCW	0.251748	0.183473	0.360408	0.151592	0.170666	0.177074	0.138718	0.175276	NaN	NaN	NaN	0.114207	0.271641	0.406205	0.307975	0.172328	0.291191	0.212867	0.118839	0.280128	0.216213	0.109754	0.12701	0.124397
IP-LC-MS	Xylonic Acid	umol/mg DCW	5.88216	4.71502	4.73562	22.4041	5.81381	5.82153	26.7446	24.1746	38.8901	240.086	340.603	266.211	5.43258	5.37567	4.32127	14.0667	16.1106	8.01984	53.4501	40.7788	45.4106	143.147	73.9842	153.88
IP-LC-MS	Ribose 5-phosphate	umol/mg DCW	0.32793	0.232249	0.473251	0.470264	0.660183	0.585212	0.601883	0.434704	0.321766	0.218506	0.146453	0.165681	0.266808	0.234252	0.427337	0.33697	0.47697	0.428877	0.156549	0.204769	0.168783	0.247227	0.150948	0.247344
IP-LC-MS	Xylulose 5-phosphate	umol/mg DCW	0.355394	0.277092	0.491282	0.595288	0.854612	0.616224	0.663066	0.597054	0.363088	0.223906	0.148677	0.174643	0.268046	0.243219	0.396887	0.457669	0.54608	0.468506	0.171303	0.254703	0.213327	0.193677	0.135938	0.187937
IP-LC-MS	Ribulose 5-phosphate	umol/mg DCW	0.22475	0.173979	0.292191	0.43046	0.520926	0.432465	0.486641	0.334876	0.239096	0.160527	0.111815	0.133974	0.185417	0.126124	0.254893	0.285187	0.37738	0.316282	0.0897058	0.16279	0.121742	0.118398	0.0734891	0.105421
IP-LC-MS	Reduced Glutathione	umol/mg DCW	3.46675	0.614388	4.27388	2.03875	2.49405	2.33757	3.7973	3.40886	0.551532	2.53907	1.01179	1.68773	1.38931	1.34262	1.78143	0.321275	0.71198	0.290294	0.271962	0.303362	0.251104	0.120778	0.314206	NaN
IP-LC-MS	Oxidized Glutathione	umol/mg DCW	0.188479	0.204148	0.297325	0.109887	0.14073	0.137932	0.123611	0.134813	0.172949	0.124033	NaN	0.13352	0.205102	0.212147	0.207795	NaN	0.111021	NaN	NaN	NaN	NaN	NaN	NaN	NaN
IP-LC-MS	3-methyl-2-oxovaleric acid	umol/mg DCW	0.100562	0.0667425	0.0982212	0.0519819	0.0925604	0.0753594	0.101655	0.141956	0.0821078	0.165096	0.24787	0.134392	0.0356795	0.073618	0.0498722	0.0566791	0.0423993	0.0756928	0.0279545	0.0854359	0.0365505	0.147816	0.107587	0.0918262
IP-LC-MS	4-methyl-2-oxovaleric acid	umol/mg DCW	0.124369	0.0765209	0.104589	0.0893494	0.104554	0.083743	0.0900294	0.081108	0.0652913	0.122405	0.177108	0.132765	0.0768745	0.0716432	0.0631743	0.0781998	0.0757506	0.068735	0.0556506	0.0873188	0.0790705	0.084708	0.0682996	0.0820295
IP-LC-MS	Coenzyme A	umol/mg DCW	NaN	NaN	0.224859	NaN	NaN	NaN	0.143704	0.172625	NaN	0.193014	0.115303	0.145221	NaN	NaN	NaN	NaN	NaN	NaN	0.136588	0.142418	NaN	0.127598	0.149959	0.139224
IP-LC-MS	Acetyl coenzyme A	umol/mg DCW	0.122919	0.0856938	0.191284	0.153395	0.178062	0.192572	0.195221	0.166636	0.0973972	0.103535	0.0640565	0.0967644	0.107577	0.110052	0.124784	0.111905	0.176847	0.175028	0.089948	0.147825	0.109703	NaN	NaN	NaN
GC-MS	Arabinose	umol/mg DCW	22.4635	18.0552	13.8727	11.0223	20.1966	13.0263	14.0251	16.0577	6.90119	26.3393	29.0341	23.9985	19.4407	21.1437	17.7508	12.5744	15.074	15.7903	15.864	25.8068	14.3288	21.2756	18.9454	24.2823
GC-MS	Fructose	umol/mg DCW	12.0139	9.48104	6.61307	1.51092	5.15025	2.26738	0.269168	0.324309	0.136897	NaN	NaN	NaN	10.074	11.0671	8.65764	2.74415	2.80589	3.41994	0.89423	1.4101	0.293569	NaN	NaN	NaN
GC-MS	Glucose	umol/mg DCW	175.375	138.706	96.7694	7.8491	25.5786	11.1306	1.82423	NaN	0.255174	NaN	NaN	NaN	138.733	165.437	119.842	15.0135	14.2123	16.7257	0.887834	0.590976	0.787627	0.129739	NaN	0.14638
GC-MS	Xylitol	umol/mg DCW	7.53236	6.57782	6.07625	5.49458	6.38856	5.15842	9.32361	12.4001	7.62745	77.2561	89.7203	82.1966	7.11334	7.13736	5.3724	5.26921	5.26534	6.4231	9.93538	9.29325	11.9698	40.9367	21.6131	86.1731
GC-MS	Xylose	umol/mg DCW	179.627	145.344	121.369	79.9998	130.004	89.1541	91.8979	100.116	63.6571	92.0602	80.3757	78.5188	155.262	167.73	133.854	89.303	101.665	109.858	94.1314	139.762	100.873	100.962	93.019	107.019
GC-MS	Xylulose	umol/mg DCW	NaN	0.12484	NaN	0.375059	0.640244	0.316647	0.858555	1.22997	0.484996	2.83683	4.17948	2.64975	NaN	NaN	0.0469895	0.231505	0.123558	0.415537	0.826078	0.672319	0.637503	0.832267	0.490721	0.886164
LC-MS	Intracellular Phenylalanine	nmol/mg DCW	7.52555	6.08952	5.80007	5.17254	5.17474	5.82165	6.03364	6.33396	4.84943	11.9115	12.3275	9.65028	6.606	7.29046	5.92446	4.74423	6.63061	6.14794	5.51713	10.1972	6.1257	7.5958	6.8767	8.38553
LC-MS	Intracellular Leucine	nmol/mg DCW	6.78581	5.21325	4.55824	2.86587	2.99195	3.10904	3.26183	3.41498	2.53659	5.51711	5.65911	4.24025	5.69636	6.42165	4.87587	2.95466	3.80618	3.84647	3.24925	6.0183	3.72495	4.07422	3.73107	4.68457
LC-MS	Intracellular Isoleucine	nmol/mg DCW	5.76073	4.59012	4.05301	2.37617	2.48393	2.43473	3.02427	3.28182	2.34638	5.70733	6.04573	4.66344	5.05865	5.37631	4.04171	2.51892	2.99229	3.11313	2.82303	5.18776	3.16056	4.12509	3.40449	4.5826
LC-MS	Intracellular Methionine	nmol/mg DCW	1.65434	1.19937	1.02813	0.566667	0.529478	0.544779	0.531578	0.533652	0.438714	0.953851	0.748825	0.656609	1.48116	1.57529	1.10211	0.612384	0.771265	0.76991	0.624365	1.02496	0.771462	0.789435	0.742962	0.925396
LC-MS	Intracellular Valine	nmol/mg DCW	8.94939	7.03168	6.09898	3.7619	4.32124	4.47134	4.97749	5.40388	4.21623	9.30218	9.9164	7.0846	7.29243	8.71688	7.10241	3.81181	4.99885	5.26493	4.73397	7.94076	5.24169	6.2865	5.51419	7.27312
LC-MS	Intracellular Proline	nmol/mg DCW	36.4336	26.0782	28.0891	9.12909	10.1323	10.6814	8.84612	9.50096	6.92284	18.7584	19.2041	14.173	35.4536	41.9716	35.2602	9.03328	12.7493	11.4697	8.95268	17.2274	9.8008	12.8396	12.1608	14.9423
LC-MS	Intracellular Tyrosine	nmol/mg DCW	17.9508	11.2382	11.3543	6.64618	6.99976	8.11304	6.49542	6.70443	5.32051	10.1168	9.02489	7.81369	12.5469	12.7084	13.8223	8.23183	11.1685	11.4052	7.55246	9.93643	8.75873	7.43962	6.36795	8.93464
LC-MS	Intracellular Alanine	nmol/mg DCW	27.8499	19.497	18.9196	8.9974	11.1238	11.1252	10.5308	9.77029	6.93171	17.6743	18.7751	13.1089	19.2663	22.4841	18.9201	8.9046	10.8368	11.7195	9.14248	15.8608	11.2297	12.1067	10.6631	13.7373
LC-MS	Intracellular Threonine	nmol/mg DCW	9.42053	7.2969	6.99475	2.68166	3.18255	3.14586	2.94333	3.11396	2.25176	4.79539	4.27662	3.45458	7.86779	8.75523	7.7261	3.14	4.14836	3.93854	3.00072	5.66177	3.59366	3.23451	3.41017	3.84918
LC-MS	Intracellular Glycine	nmol/mg DCW	22.2683	6.79799	6.9614	3.68835	5.41426	6.57569	7.41449	7.06736	5.33027	7.23657	7.20855	9.2498	14.617	17.4973	13.8168	5.89435	7.338	6.53387	6.23713	7.53598	25.8897	7.83945	5.66981	7.09873
LC-MS	Intracellular Glutamine	nmol/mg DCW	21.1488	13.495	16.4639	15.1107	20.5607	22.3819	14.2448	20.5227	10.5129	1.34582	0.773909	0.96757	24.5514	29.423	30.148	18.9346	28.5462	22.223	20.8641	19.96	15.2746	1.16161	1.28989	1.33381
LC-MS	Intracellular Serine	nmol/mg DCW	4.84683	3.61365	2.9896	1.31203	1.40244	1.33404	1.01502	1.17091	0.877897	1.12836	0.853372	1.0181	4.88007	5.23687	4.15178	1.7749	2.18156	2.10779	1.49891	2.04742	1.49771	1.27066	1.61921	2.01103
LC-MS	Intracellular Asparagine	nmol/mg DCW	3.81704	2.82399	2.18937	0.855462	1.01527	0.967648	0.835401	1.06085	0.985956	1.11563	0.625309	0.783973	3.40852	3.75823	2.92501	1.0865	1.42276	1.27879	0.812038	0.90749	1.43403	0.681855	0.621467	0.778207
LC-MS	Intracellular Glutamic Acid	nmol/mg DCW	24.0387	16.5424	19.4663	9.89413	10.8319	11.0539	26.855	26.5074	17.2646	1.25072	0.713784	1.16454	18.3579	21.1472	22.4875	7.71513	10.0393	13.6184	27.2719	27.0659	23.0614	1.51973	1.30101	1.71356
LC-MS	Intracellular Aspartic Acid	nmol/mg DCW	13.4333	10.1158	9.57331	3.54844	4.83584	4.40224	4.13199	5.79824	2.53449	4.64744	5.82814	3.42135	10.938	11.1373	13.0222	5.69184	7.08836	7.61847	9.26239	9.09294	9.00635	3.16376	2.31228	3.55475
LC-MS	Intracellular Histidine	nmol/mg DCW	1.04564	0.811112	0.957254	0.475279	0.530537	0.569292	0.535904	0.646875	0.491907	1.36595	0.950663	0.80735	0.924357	1.05226	1.33833	0.560434	0.704545	0.89398	0.612663	0.86255	0.951261	0.693583	0.724025	0.921261
LC-MS	Intracellular Arginine	nmol/mg DCW	2.78355	2.01915	1.87637	1.07752	1.23016	1.35025	1.94847	2.2219	1.20169	3.86507	4.06923	2.94499	2.50495	2.78116	2.1073	1.25869	1.75757	1.83421	2.05947	3.40465	1.85071	2.23605	1.9172	2.59238
LC-MS	Intracellular Lysine	nmol/mg DCW	3.53405	2.65295	2.40453	1.37626	1.57767	1.61906	1.89943	2.37751	1.27795	5.0546	5.48617	4.04054	3.20569	3.57118	2.65286	1.67516	2.11545	2.28585	1.98709	3.60286	2.05919	2.9744	2.51462	3.39479
LC-MS	Extracellular Phenylalanine	uM	374.762	364.752	364.66	352.667	334.614	362.292	407.003	370.929	399.388	528.304	497.71	532.818	384.017	401.817	389.299	399.938	436.943	410.031	437.144	506.91	461.518	497.276	559.42	504.779
LC-MS	Extracellular Leucine	uM	441.81	422.165	411.854	310.963	304.179	314.266	278.254	253.865	264.139	258.67	238.275	245.391	437.758	462.846	437.809	347.129	372.117	356.918	315.564	350.282	330.321	286.489	321.433	298.69
LC-MS	Extracellular Isoleucine	uM	339.203	332.172	335.105	291.453	273.421	294.084	271.758	249.063	276.571	275.509	248.44	266.569	336.221	360.598	346.935	297.245	334.783	303.536	279.35	315.395	292.949	271.798	302.838	291.767
LC-MS	Extracellular Methionine	uM	92.2372	81.4761	75.5044	45.0273	38.3356	39.7012	36.2582	27.3556	29.6547	36.8718	28.2302	30.7515	92.5698	99.7236	87.9137	59.0116	63.5355	60.046	52.302	58.0142	53.2504	51.869	57.1434	53.6593
LC-MS	Extracellular Valine	uM	540.718	529.556	522.492	432.71	419.62	451.772	417.988	402.487	413.182	430.545	418.298	416.293	533.714	559.075	531.849	450.199	499.509	463.292	448.746	476.964	468.247	451.005	485.512	459.293
LC-MS	Extracellular Proline	uM	1087.47	994.797	1015.77	971.998	873.757	959.448	921.627	828.995	890.581	914.261	827.739	881.87	1020.69	1107.89	1043.44	965.672	1095.75	1022.21	942.611	1094.17	996.872	946.113	1053.26	984.724
LC-MS	Extracellular Tyrosine	uM	324.758	329.62	316.181	207.632	185.064	196.334	148.617	143.783	139.365	247.526	243.624	256.416	327.069	331.967	340.933	223.375	205.662	230.744	190.731	189.755	201.897	266.732	274.276	289.922
LC-MS	Extracellular Alanine	uM	1332.44	1298.91	1142.93	877.302	977.499	1005.68	923.704	773.386	912.818	895.908	857.761	883.171	1309.53	1214.1	1361.21	927.721	962.645	1012.44	974.013	1053.04	1007.37	821.992	990.266	990.453
LC-MS	Extracellular Threonine	uM	432.844	428.676	417.08	361.22	326.515	356.734	318.718	271.965	297.251	230.523	191.33	210.756	431.428	452.853	414.952	385.549	404.003	384.612	330.498	396.9	337.821	248.599	324.536	258.193
LC-MS	Extracellular Glycine	uM	511.377	874.37	515.955	536.747	302.698	572.809	248.056	270.67	417.25	205.562	271.612	388.979	523.245	976.821	487.187	413.983	342.511	514.364	523.563	394.192	333.604	414.979	400.21	654.284
LC-MS	Extracellular Glutamine	uM	363.421	390.898	333.996	244.162	299.602	239.923	126.438	127.288	100.689	5.6129	5.00729	4.58849	409.917	423.033	422.75	399.656	464.138	461.805	245.548	337.749	293.608	15.8713	38.269	18.8886
LC-MS	Extracellular Serine	uM	228.145	199.751	181.279	78.7459	71.2752	66.1105	57.3528	44.8134	51.0966	42.6504	35.6724	36.2322	252.983	310.364	247.731	119.446	130.694	131.683	97.706	111.701	116.358	89.3803	96.7696	105.914
LC-MS	Extracellular Asparagine	uM	180.639	196.396	154.963	26.2104	40.9512	31.2134	9.60548	10.8091	13.1732	7.01466	5.62328	5.5036	222.089	234.516	209.665	58.5251	76.424	62.1386	14.4178	13.595	13.3807	7.5474	8.54277	10.2618
LC-MS	Extracellular Glutamic Acid	uM	326.036	263.698	214.396	108.286	85.9297	84.0124	92.9345	129.028	81.4671	15.1297	15.8692	18.5977	364.433	445.143	382.832	143.347	98.9988	167.63	154.155	121.118	167.284	89.9163	96.7752	93.596
LC-MS	Extracellular Aspartic Acid	uM	245.49	231.012	236.183	135.35	175.13	182.501	108.193	100.386	90.3621	29.6104	54.7104	26.87	211.247	148.302	254.198	182.342	188.231	212.151	165.098	175.808	173.973	184.805	159.653	167.588
LC-MS	Extracellular Histidine	uM	56.9231	67.9997	93.2977	51.5395	47.8518	45.8301	42.6959	45.7152	42.886	39.1729	39.5799	39.761	52.3671	57.7658	53.4648	64.3263	49.1735	52.0325	51.6091	47.9466	54.2725	44.3821	47.4683	43.763
LC-MS	Extracellular Arginine	uM	205.22	199.209	205.07	183.829	184.308	190.886	177.202	178.763	179.625	180.719	182.27	179.056	200.699	207.079	204.573	191.597	198.307	194.297	185.392	197.049	196.788	184.562	197.674	192.451
LC-MS	Extracellular Lysine	uM	298.097	334.142	320.941	282.762	300.85	304.719	286.123	281.582	291.882	282.809	285.629	282.667	299.839	296.312	295.981	297.836	307.286	301.681	289.359	316.186	307.273	287.594	301.175	294.284
