# Supplementary material for: Multiomic Fermentation Using Chemically Defined Synthetic Hydrolyzates Revealed Multiple Effects of Lignocellulose-Derived Inhibitors on Cell Physiology and Xylose Utilization in Zymomonas mobilis
Source: Front Microbiol. 2019 Nov 7;10:2596. doi: 10.3389/fmicb.2019.02596 (PMC6853872; doi:10.3389/fmicb.2019.02596)
Supplement: TABLE S4 — Gene ontology and KEGG pathway gene set enrichment analysis of Bi-clustering gene clusters. [file Table_4.XLSX]

## Sheet: Sheet1
Table S4. Gene Ontology and KEGG Pathway Gene Set Enrichment Analysis of Bi-clustering Gene Clusters
Clustera	Timepoint	Media	Gene Set/GO Term	Description	p-val	adjusted p-valb
1	T1	SynH3, SynH3-	K03010	Ribosome	9.76689e-11	2.73473e-09
1	T1	SynH3, SynH3-	GO:0003735	structural constituent of ribosome	2.99014e-09	6.57831e-08
1	T1	SynH3, SynH3-	GO:0006412	translation	4.85592e-09	8.25506e-08
1	T1	SynH3, SynH3-	GO:0005840	ribosome	1.83583e-05	0.000146866
1	T1	SynH3, SynH3-	GO:0015935	small ribosomal subunit	6.00122e-05	0.000420085
1	T1	SynH3, SynH3-	K00970	Aminoacyl-tRNA biosynthesis	0.00123543	0.0333565
1	T1	SynH3, SynH3-	GO:0009306	protein secretion	0.00231366	0.0370185
2	T1	SynH3	K00920	Sulfur metabolism	1.81499e-06	1.81499e-05
2	T1	SynH3	K00230	Purine metabolism	0.000217316	0.00195584
2	T1	SynH3	K00450	Selenocompound metabolism	0.000743175	0.0059454
2	T1	SynH3	K00970	Aminoacyl-tRNA biosynthesis	0.00221984	0.0155389
3	T2	SynH3, SynH3-	GO:0045259	proton-transporting ATP synthase complex	0.00143452	0.0071726
4	T2	SynH3	K03440	Homologous recombination	0.0145148	0.0435443
7	T4	SynH3-	K00010	Glycolysis / Gluconeogenesis	7.56172e-06	0.00021929
7	T4	SynH3-	GO:0045454	cell redox homeostasis	0.00273112	0.0327734
7	T4	SynH3-	GO:0006508	proteolysis	0.0036288	0.0399168
ano statistically significant hits were identified in clusters 5 or 6
badjusted p-val reflects Holm-based multiple hypothesis testing correction; only hits with an adjusted p-val < 0.05 are reported
