# Supplementary material for: Multiomic Fermentation Using Chemically Defined Synthetic Hydrolyzates Revealed Multiple Effects of Lignocellulose-Derived Inhibitors on Cell Physiology and Xylose Utilization in Zymomonas mobilis
Source: Front Microbiol. 2019 Nov 7;10:2596. doi: 10.3389/fmicb.2019.02596 (PMC6853872; doi:10.3389/fmicb.2019.02596)
Supplement: TABLE S5 — Top list of SynH3 upregulated genes at T1 stage. Four different colors indicate four gene clusters. [file Table_5.XLSX]

## Sheet: Sheet1
Table S5. List of SynH3 upregulated genes at time point 1 (aka T1, mid-glucose)
Gene	Gene name	Product	T1	T2	T3	T4
			Log2 Fold	Log2 Fold	Log2 Fold	Log2 Fold
ZMO0003	cysC	Adenylyl-sulfate kinase	2.87	-0.17	-0.24	0.94
ZMO0004	cysN	sulfate adenylyltransferase, large subunit	2.89	-0.06	0.06	-0.49
ZMO0005	cysD	sulfate adenylyltransferase, small subunit	3.09	-0.31	-0.11	-0.4
ZMO0006	cysG1	siroheme synthase CysG	2.66	0.06	0.32	0.08
ZMO0007	cysH	phosphoadenosine phosphosulfate reductase	1.93	-0.15	-0.05	-0.87
ZMO0008	cysI	sulfite reductase (NADPH) hemoprotein, beta-component	1.97	-0.16	0.16	0.47
ZMO0009	cysJ	sulfite reductase (NADPH) flavoprotein, alpha chain	1.87	-0.01	0.29	0.78
ZMO0055		Anion permerase (should be permease)/sulfite exporter TauE/SafE family protein	5.09	0.4	0.51	0.95
ZMO0202	mcpA1	methyl-accepting chemotaxis sensory transducer	0.83	0.75	0.06	0.13
ZMO0282		efflux transporter, RND family, MFP subunit	1.99	2.36	2.84	2.12
ZMO0283		transporter, hydrophobe/amphiphile efflux-1 (HAE1) family	1.73	1.95	2.42	1.71
ZMO0285		RND efflux system, outer membrane lipoprotein, NodT family	1.87	2	1.93	0.78
ZMO0311	proC1	pyrroline-5-carboxylate reductase	0.82	-0.13	-0.34	-1.13
ZMO0562	hisC4	histidinol-phosphate aminotransferase HisC	3.15	0.89	0.26	1.22
ZMO0748	cysK	cysteine synthase	2.8	0.08	-0.68	-0.45
ZMO1260		TonB-dependent receptor	1.2	1.02	0.49	0.11
ZMO1261	ssuA	ABC transporter, substrate-binding protein, aliphatic sulfonates family SsuA	3.11	0.25	0.03	-0.42
ZMO1262	ssuC	alkanesulfonate transporter permease subunit SsuC	2.05	0.36	-0.25	-0.28
ZMO1263	ssuB	aliphatic sulfonates transport ATP-binding subunit SsuB	2.13	0.4	0.18	-0.07
ZMO1264	rspA	L-alanine-DL-glutamate epimerase or related enzyme of enolase superfamily RspA	1.34	0.08	-0.43	-0.4
ZMO1265		Protein of unknown function DUF1847	0.92	0.15	-0.39	-0.75
ZMO1459	pnuC1	nicotinamide mononucleotide transporter PnuC	0.8	1.03	0.22	0.45
ZMO1460	sseA	3-mercaptopyruvate sulfurtransferase	0.98	0.41	-0.31	0.39
ZMO1461		aminoglycoside phosphotransferase	1.4	0.34	0	-0.68
ZMO1462		NMT1/THI5 like domain protein	1.45	0.18	0.08	-0.56
ZMO1463		TonB-dependent receptor	2.23	0.7	0.06	-1.26
ZMO1475		TonB-dependent receptor plug domain	1.93	0.67	0.33	0.66
ZMO1800		phenazine biosynthesis protein PhzF family	0.84	-0.24	0.23	-0.02
ZMO1849		conserved hypothetical protein ( Alginate export)	4.38	0.72	0.43	-0.35
ZMO1986		TonB-dependent receptor plug domain	1.62	0.47	0.05	0.05
