# Supplementary material for: Multiomic Fermentation Using Chemically Defined Synthetic Hydrolyzates Revealed Multiple Effects of Lignocellulose-Derived Inhibitors on Cell Physiology and Xylose Utilization in Zymomonas mobilis
Source: Front Microbiol. 2019 Nov 7;10:2596. doi: 10.3389/fmicb.2019.02596 (PMC6853872; doi:10.3389/fmicb.2019.02596)
Supplement: TABLE S6 — The expression of genes involved in the conversion of glucose and xylose into ethanol at four different stages. [file Table_6.XLSX]

## Sheet: Sheet1
Table S6. The expression of genes and accumulation of their proteins involved in the conversion of glucose and xylose into ethanol at four different stages
			RNA-Seq data				Proteomic data
Timepoint			T1	T2	T3	T4	T1	T2	T3	T4
Gene	Gene name	Product	Log2 Fold	Log2 Fold	Log2 Fold	Log2 Fold	Log2 Fold	Log2 Fold	Log2 Fold	Log2 Fold
b0008	talB	transaldolase B	0.283748	0.0334604	-0.234083	-0.337836	0.222786	0.211268	0.186677	0.202958
b2935	tktA	transketolase 1	0.397248	0.145843	-0.245005	0.178461	0.212999	0.209323	0.224803	0.112228
b3564	xylB	xylulose kinase	0.253594	-0.305826	-0.284172	0.160482	0.155893	0.099781	0.0748812	0.125734
b3565	xylA	xylose isomerase	0.499258	0.0432745	0.0713044	-0.118666	0.280122	0.272527	0.207536	0.141724
ZMO0018	rpe	ribulose-phosphate 3-epimerase	-0.378317	-0.335842	0.414894	0.456325	-0.565565	0	0	0
ZMO0152	pyk	pyruvate kinase	0.293679	-0.170048	-0.276949	-0.227717	0.161519	0.199767	0.182009	0.08358
ZMO0177	gap	glyceraldehyde-3-phosphate dehydrogenase	0.291597	0.0859464	-0.234314	-0.0465496	0.311979	0.31369	0.248568	0.342641
ZMO0178	pgk	phosphoglycerate kinase	0.208135	-0.159705	0.323054	0.131852	0.199627	0.237044	0.183952	0.130438
ZMO0339	pgm	phosphoglycerate mutase	0.0465379	-0.407208	-0.162323	-0.204542	0.219262	0.186689	0.0785624	0.107538
ZMO1240	gpmA	phosphoglycerate mutase	0.275507	-0.046733	-0.250861	-0.311395	0.178809	0.268574	0.230067	0.154489
ZMO0367	zwf	glucose-6-phosphate 1-dehydrogenase	-0.102686	-0.446101	0.145645	-0.0775221	0.237366	0.26114	0.202339	0.114208
ZMO0368	edd	6-phosphogluconate dehydratase	-0.0494953	-0.380139	-0.219053	-0.096211	0.195136	0.143172	0.108507	0.068662
ZMO0369	glk	glucokinase	-0.130399	-0.358223	-0.207086	0.244369	0.106926	0.164988	0.197407	0.0922394
ZMO0997	eda	2-dehydro-3-deoxyphosphogluconate aldolase	0.135687	-0.0961318	0.128476	-0.149414	0.187525	0.256994	0.220399	0.193094
ZMO1212	pgi	glucose-6-phosphate isomerase	0.160844	-0.0827957	-0.476617	-0.55356	0.18365	0.182236	0.135309	0.0735372
ZMO1360	pdc	pyruvate decarboxylase	0.219628	-0.415727	-0.205564	-0.183753	0.158564	0.177221	0.140176	0.0204404
ZMO1478	pgl	6-phosphogluconolactonase	0.427798	-0.107889	-0.0514743	-0.128611	0.490449	0.364634	0.223376	0.194355
ZMO1596	adhB	alcohol dehydrogenase	0.131087	0.0765439	-0.341613	-0.468541	0.177761	0.223381	0.23959	0.11908
ZMO1608	eno	enolase	0.259118	0.00215382	0.134297	-0.103519	0.261703	0.240685	0.30829	0.154463
ZMO1236	adhA	alcohol dehydrogenase	0.67013	0.221021	-1.0516	-0.73072	0.447035	0.570016	0.338852	0.236444
ZMO1722	adhC	alcohol dehydrogenase	-0.130772	-0.307861	-0.0174541	-0.145005	-0.0640672	-0.105118	-0.0364787	0.0600586
ZMO0366	glf	glucose facilitated diffusion protein	-0.247829	-0.502574	0.202361	0.0226957	0.222374	0.168441	0.0845629	0.0677471
